# Supplementary material for: Historical ecology reveals the “surprising” direction and extent of shifting baselines for the Florida manatee (Trichechus manatus latirostis)
Source: PLoS One. 2024 Nov 20;19(11):e0313070. doi: 10.1371/journal.pone.0313070 (PMC11578630; doi:10.1371/journal.pone.0313070)
Supplement: S1 Dataset — (XLSX) [file pone.0313070.s001.xlsx]

## Sheet: Systematic Archeological
Period	Sub-period	Site Name	Site Number	TOTAL NISP	TOTAL MNI	T. manatus NISP	T. manatus MNI	Author(s)	Report Date	Chapter/Article Title (pp.)	Report/Journal Title (Vol)	Report Editor	Reporting Institution	Sponsor/Client
Precolonial (ca. 10,000 BCE-1513 CE)	Mississippian (Glades II/III)	Stock Island	8MO2	82446	1171	0	0	Webb, Ann, Kristin Wilson, and H. Stephen Hale	1993	Zooarchaeological analysis of the Stock Island Site (26-62)	Archaeological Salvage Excavations at the Stock Island Site, 8Mo2, Monroe County, Florida	Carr, Robert S.	Archaeological and Historical Conservancy, Inc. (Miami)
Precolonial (ca. 10,000 BCE-1513 CE)	Woodland (Swift Creek/Weeden Island)	Garden Patch	8DI4	18966	829	0	0	Singleton Hyde, Hayley M., and Neill J. Wallis	2022	Coastal Subsistence and Platform Mound Feasting on Florida’s Northern Gulf Coast (375-401)	The Journal of Island and Coastal Archaeology (17)
Precolonial (ca. 10,000 BCE-1513 CE)	Late Archaic	Pahokee Ridge	8PB6293	9224	168	0	0	Hale, H. Stephen	1989		Prehistoric Subsistence Strategies and Settlement Patterns in the Lake Okechobee Basin of the South Florida Peninsula		PhD dissertation , Department of Anthropology, University of Florida (Gainesville)
Precolonial (ca. 10,000 BCE-1513 CE)	Woodland (Glades I/II), Mississippian (Glades III), Colonial	Fort Center	8GL12/13/21/25	24679	1512	0	0	Hale, H. Stephen	1989		Prehistoric Subsistence Strategies and Settlement Patterns in the Lake Okechobee Basin of the South Florida Peninsula		PhD dissertation , Department of Anthropology, University of Florida (Gainesville)
Precolonial (ca. 10,000 BCE-1513 CE)	Woodland and Mississippian	Big Circle (Tony's Mound)	8HN3/8HN36	4327	59	0	0	Hale, H. Stephen	1989		Prehistoric Subsistence Strategies and Settlement Patterns in the Lake Okechobee Basin of the South Florida Peninsula		PhD dissertation , Department of Anthropology, University of Florida (Gainesville)
Precolonial (ca. 10,000 BCE-1513 CE)	Woodland (St Johns I), Mississippian (Glades III), Colonial	Sands Key	8DA2	9675	38	0	0	Peres, Tanya M. and Emily McLean	2018		Zooarchaeological Analysis of Faunal Remains Recovered from Sands Key #2 (8DA2) (SEAC Accession #1930), Biscayne National Park, Miami-Dade County, Florida		Department of Anthropology, Florida State University (Tallahassee)	Southeastern Archeological Center, National Park Service (Tallahassee)
Precolonial (ca. 10,000 BCE-1513 CE)	Woodland (Swift Creek/Weeden Island)		8SR8	10722	30	0	0	Byrd, John Edward	1994		The Zooarchaeology of Four Gulf Coast Prehistoric Sites		PhD Dissertation, Department of Anthropology, University of Tennessee (Knoxville)
Precolonial (ca. 10,000 BCE-1513 CE)	Woodland (Swift Creek/Weeden Island)	Grand Mound Shell Ring	8DU1	157728	3144	0	0	McLean, Emily A.	2019		A Zooarchaeological Analysis of Feasting at Grand Mound Shell Ring (8DU1), Duval County, Florida		MS thesis, Department of Anthropology, Florida State University (Tallahassee)
Precolonial (ca. 10,000 BCE-1513 CE)	Woodland (Swift Creek/Weeden Island)	Strange's Ring Midden	8BY1355	3574	84	0	0	Little, Maran Elaine	2015		A Zooarchaeological Analysis of Strange’s Ring Midden (8BY1355), Bay County, Florida		MS thesis, Department of Anthropology, University of Georgia (Athens)
Precolonial (ca. 10,000 BCE-1513 CE)	Woodland (Malabar I/II)	Hunter’s Camp	8BR2508	6602	173	0	0	Lucas, Virginia L.	2015		Malabar Period Faunal Use at Two Locations in the Fox Lake Sanctuary, Brevard County, Florida		MA thesis, Department of Anthropology, University of Alabama (Tuscaloosa)
Precolonial (ca. 10,000 BCE-1513 CE)	Woodland (Deptford, St Johns)	Shields Mound	8DU12	73805	1110	0	0	Terry, Samantha	2019		An Examination of Faunal Resource Use and Feasting Activity at Shields Mound (8DU12), Jacksonville, Florida		MS thesis, Department of Anthropology, Florida State University (Tallahassee)
Precolonial (ca. 10,000 BCE-1513 CE)	Woodland (Swift Creek/Weeden Island)	Mack Bayou	8WL101	17381	376	0	0	Mikell, Gregory A.	2012	Sheepshead Country: Coastal Woodland Subsistence From The Perspective Of Mack Bayou And Other Northwest Florida Sites (pp. 17-32)	Southeastern Archaeology (31)
Precolonial (ca. 10,000 BCE-1513 CE)	Woodland/Mississippian (Glades) and Colonial	Totten Key	8DA3439	9182	77	0	0	Peres, Tanya M. and Emily McLean	2018		Zooarchaeological Analysis of Faunal Remains Recovered from Totten Key (8DA3439) (SEAC Accession #2628), Biscayne National Park, Miami-Dade County, Florida		Department of Anthropology, Florida State University (Tallahassee)	Southeastern Archeological Center, National Park Service (Tallahassee)
Precolonial (ca. 10,000 BCE-1513 CE)	Middle Archaic (Mt. Taylor)	Silver Glen Springs	8LA1	9190	157	0	0	Cerimele, Nicole Grace	2017		Early Middle Archaic Placemaking: A Faunal Analysis Of Three Pit Deposits From Silver Glen Springs (8LA1), Florida		MA thesis, Department of Anthropology, University of Oklahoma (Norman)
Precolonial (ca. 10,000 BCE-1513 CE)	Woodland (Swift Creek/Weeden Island)	Mound Field	8WA8	15754	487	0	0	Merrick, Megan D.	2018		Aquatic Resource Management On The Gulf Coast: Examining The Mound Field Site (8WA8) As A Woodland Period Fishery		MS thesis, Department of Anthropology, Florida State University (Tallahassee)
Precolonial (ca. 10,000 BCE-1513 CE)	Late Archaic	West Williams	8HI509	36426	439	0	0	Austin, Robert J., Lisabeth Carlson, and Richard W. Estabrook	2009	Archaic Period Faunal Use in the West-Central Florida Interior (pp. 148-164)	Southeastern Archaeology (14)
Precolonial (ca. 10,000 BCE-1513 CE)	Late Archaic	Enclave	8PA1269	7314	61	0	0	Austin, Robert J., Lisabeth Carlson, and Richard W. Estabrook	2009	Archaic Period Faunal Use in the West-Central Florida Interior (pp. 148-164)	Southeastern Archaeology (14)
Precolonial (ca. 10,000 BCE-1513 CE)	Late Archaic and Woodland	Shell Mound	8VV42	6068	98	0	0	Palmiotto, Andrea	2013	Vertebrate and Invertebrate Fauna (pp. 51-66)	Archaeological Investigations At Shell Mound (8lv42), Levy County, Florida: 2012 Testing	Sassaman, Kenneth E., Andrea Palmiotto, Ginessa J. Mahar, Micah P. Monés, and Paulette S. McFadden	Laboratory of Southeastern Archaeology Department of Anthropology University of Florida (Gainesville)
Precolonial (ca. 10,000 BCE-1513 CE)	Late Archaic to Late Woodland	Bird Island	8DI52	10793	192	0	0	McFadden, Paulette S., and Andrea Palmiotto	2012		Archaeological Investigations At Bird Island (8DI52), Dixie County, Florida		Laboratory of Southeastern Archaeology Department of Anthropology University of Florida (Gainesville)
Precolonial (ca. 10,000 BCE-1513 CE)	Woodland (Swift Creek/Weeden Island)	Bird Hammock	8WA30	8201	212	0	0	Nanfro, Claire Elizabeth	2004		An Analysis of Faunal Remains from the Bird Hammock Site (8WA30)		MS thesis, Department of Anthropology, Florida State University, Tallahassee
Precolonial (ca. 10,000 BCE-1513 CE)	Woodland (Weeden Island)	Big Mound Key	8CH10	7724	1360	0	0	Luer, George Mather	2007		Mound Building And Subsistence During The Late Weeden Island Period (Ca. A.D. 700-1000) At Big Mound Key (8CH10), Florida		PhD dissertation, Department of Anthropology, University of Florida (Gainesville)
Precolonial (ca. 10,000 BCE-1513 CE)	Woodland (Glades I/II), Mississippian (Glades III), Colonial		8BD4975	55860	681	0	0	Poplin, Eric, David Baluha, Carolyn Rock, Meagan Brady, Mark Bush, Howard Cyr, and Kandace Hollenbach	2018		Everglades Restoration Transition Plan Cultural Resources Investigation: Broward, Miami-Dade, and Monroe Counties, Florida; Technical Report, Volume I		Brockington and Associates (Atlanta)	US Army Corps of Engineers (Jacksonville)
Precolonial (ca. 10,000 BCE-1513 CE)	Woodland (Glades I/II), Mississippian (Glades III)	3A-1-2	8BD4976	93762	895	0	0	Poplin, Eric, David Baluha, Carolyn Rock, Meagan Brady, Mark Bush, Howard Cyr, and Kandace Hollenbach	2018		Everglades Restoration Transition Plan Cultural Resources Investigation: Broward, Miami-Dade, and Monroe Counties, Florida; Technical Report, Volume I		Brockington and Associates (Atlanta)	US Army Corps of Engineers (Jacksonville)
Precolonial (ca. 10,000 BCE-1513 CE)	Late Archaic through Mississippian (Glades III)		8BD4978	120522	1399	0	0	Poplin, Eric, David Baluha, Carolyn Rock, Meagan Brady, Mark Bush, Howard Cyr, and Kandace Hollenbach	2019		Everglades Restoration Transition Plan Cultural Resources Investigation: Broward, Miami-Dade, and Monroe Counties, Florida; Technical Report, Volume I		Brockington and Associates (Atlanta)	US Army Corps of Engineers (Jacksonville)
Precolonial (ca. 10,000 BCE-1513 CE)	Woodland (Glades I/II), Mississippian (Glades III), modern		8BD4979	153439	1840	0	0	Poplin, Eric, David Baluha, Carolyn Rock, Meagan Brady, Mark Bush, Howard Cyr, and Kandace Hollenbach	2020		Everglades Restoration Transition Plan Cultural Resources Investigation: Broward, Miami-Dade, and Monroe Counties, Florida; Technical Report, Volume I		Brockington and Associates (Atlanta)	US Army Corps of Engineers (Jacksonville)
Precolonial (ca. 10,000 BCE-1513 CE)	Woodland (Glades I/II), Mississippian (Glades III), Colonial		8BD4980	54457	420	0	0	Poplin, Eric, David Baluha, Carolyn Rock, Meagan Brady, Mark Bush, Howard Cyr, and Kandace Hollenbach	2021		Everglades Restoration Transition Plan Cultural Resources Investigation: Broward, Miami-Dade, and Monroe Counties, Florida; Technical Report, Volume I		Brockington and Associates (Atlanta)	US Army Corps of Engineers (Jacksonville)
Precolonial (ca. 10,000 BCE-1513 CE)	Archaic to Mississippian (Glades III), Colonial	Radio Hammock	8DA1044	117489	1091	0	0	Poplin, Eric, David Baluha, Carolyn Rock, Meagan Brady, Mark Bush, Howard Cyr, and Kandace Hollenbach	2022		Everglades Restoration Transition Plan Cultural Resources Investigation: Broward, Miami-Dade, and Monroe Counties, Florida; Technical Report, Volume I		Brockington and Associates (Atlanta)	US Army Corps of Engineers (Jacksonville)
Precolonial (ca. 10,000 BCE-1513 CE)	Woodland (Glades I/II)	Strangler Hammock	8DA2221	24778	303	0	0	Poplin, Eric, David Baluha, Carolyn Rock, Meagan Brady, Mark Bush, Howard Cyr, and Kandace Hollenbach	2023		Everglades Restoration Transition Plan Cultural Resources Investigation: Broward, Miami-Dade, and Monroe Counties, Florida; Technical Report, Volume I		Brockington and Associates (Atlanta)	US Army Corps of Engineers (Jacksonville)
Precolonial (ca. 10,000 BCE-1513 CE)	Archaic through Mississippian (Glades III), Colonial	Creeping Vine Hammock	8DA2222	56846	534	0	0	Poplin, Eric, David Baluha, Carolyn Rock, Meagan Brady, Mark Bush, Howard Cyr, and Kandace Hollenbach	2024		Everglades Restoration Transition Plan Cultural Resources Investigation: Broward, Miami-Dade, and Monroe Counties, Florida; Technical Report, Volume I		Brockington and Associates (Atlanta)	US Army Corps of Engineers (Jacksonville)
Precolonial (ca. 10,000 BCE-1513 CE)	Archaic through Mississippian (Glades III), Colonial	Gumbo Limbo Hammock	8DA2223	88592	917	0	0	Poplin, Eric, David Baluha, Carolyn Rock, Meagan Brady, Mark Bush, Howard Cyr, and Kandace Hollenbach	2025		Everglades Restoration Transition Plan Cultural Resources Investigation: Broward, Miami-Dade, and Monroe Counties, Florida; Technical Report, Volume I		Brockington and Associates (Atlanta)	US Army Corps of Engineers (Jacksonville)
Precolonial (ca. 10,000 BCE-1513 CE)	Woodland (Glades II), Mississippian (Glades III)	Lulu Hammock	8DA2224	47112	557	0	0	Poplin, Eric, David Baluha, Carolyn Rock, Meagan Brady, Mark Bush, Howard Cyr, and Kandace Hollenbach	2026		Everglades Restoration Transition Plan Cultural Resources Investigation: Broward, Miami-Dade, and Monroe Counties, Florida; Technical Report, Volume I		Brockington and Associates (Atlanta)	US Army Corps of Engineers (Jacksonville)
Precolonial (ca. 10,000 BCE-1513 CE)	Woodland/Mississippian (Glades), Colonial	Coonti Island	8DA3218	20	4	0	0	Poplin, Eric, David Baluha, Carolyn Rock, Meagan Brady, Mark Bush, Howard Cyr, and Kandace Hollenbach	2027		Everglades Restoration Transition Plan Cultural Resources Investigation: Broward, Miami-Dade, and Monroe Counties, Florida; Technical Report, Volume I		Brockington and Associates (Atlanta)	US Army Corps of Engineers (Jacksonville)
Precolonial (ca. 10,000 BCE-1513 CE)	Woodland (Glades I/II), Mississippian (Glades III), Colonial	Tree Island SA-8	8DA12830	140193	1106	0	0	Poplin, Eric, David Baluha, Carolyn Rock, Meagan Brady, Mark Bush, Howard Cyr, and Kandace Hollenbach	2028		Everglades Restoration Transition Plan Cultural Resources Investigation: Broward, Miami-Dade, and Monroe Counties, Florida; Technical Report, Volume I		Brockington and Associates (Atlanta)	US Army Corps of Engineers (Jacksonville)
Precolonial (ca. 10,000 BCE-1513 CE)	Middle Archaic, Woodland		8DA5819	14527	298	0	0	Hughes, Skye, Anna Dixon, Bradley Lanning, and James Ambrosino	2008		Archaeological Data Recovery of the White Rock Project Area in Miami-Dade County, Florida		Panamerican Consultants, Inc. (Tampa)	White Rock Quarries (West Palm Beach)
Precolonial (ca. 10,000 BCE-1513 CE)	Wodland/Mississippian (Glades)	Perry Farms/Oak of Miramar	8BD1867	8225	102	0	0	Quitmeyer, Irvy R.	1990	Faunal Analysis (pp. 53-74)	Archaeological Excavations, 8BD1867 and 8BD2112, Perry Farms/ Oaks of Miramar, Broward County, Florida	Dickinson, Martin F., and Lucy B. Wayne	SouthArc, Inc. (Gainesville)	First Union National Bank of Florida (Jacksonville)
Precolonial (ca. 10,000 BCE-1513 CE)	Woodland	Horseshoe Bayou	8WL36	32177	937	0	0	deFrance, Susan	2001	Faunal Analysis (pp. 116-132)	Mitigative Data Recovery of the Horseshoe Bayou Site, 8WL36, Sandestin Beach resorts, Inc., Walton County, Florida	Thomas, Prentice M., Sr., L. Janice Campbell, Charlotte Cannon	Prentice Thomas and Associates, Inc (Destin)	Sandestin Resorts (Destin)
Precolonial (ca. 10,000 BCE-1513 CE)	Archaic (Orange and preceramic)	Blue Spring Midden B	8VO43	41731	1093	0	0	Sassaman, Kenneth E.	2003		St. John Archaeological Field School 2000-2001: Blue Springs and Hontoon Island State Parks		Laboratory of Southeastern Archaeology, Department of Anthropology, University of Florida (Gainesville)	Florida State Parks (Orange City)
Precolonial (ca. 10,000 BCE-1513 CE)	Woodland (Deptford, Weeden Island) and Mississippian (Fort Walton)	Honeymoon Cove Midden	8WL91	1610	96	0	0	Meyer, Joseph, Prentice M. Thomas, Jr., L. Janice Campbell, and James H. Matthews	2001		Date Recovery at 8WL91, The Honeymoon Cove Site, Walton County, Florida		Prentice Thomas and Associates, Inc (Fort Walton)	Intrawest Sandestin Co, LLC (Destin)
Precolonial (ca. 10,000 BCE-1513 CE)	Woodland (Weeden Island)	Bayview	8BY137	23404	88	0	0	Russo, Michael, Margo Schwadron, and Emily M. Yates	2006		Archeological Investigation of the Bayview Site (8BY137): A Weeden island Ring Midden		NPS SEAC (Tallahassee)	Tyndal AFB (Panama City)
Precolonial (ca. 10,000 BCE-1513 CE)	Late Archaic and Woodland (Orange, Florida Transitional, St Johns I)	Lake Jesup South	8SE580	57419	380	0	0	Wayne, Lucy B., and Martin F. Dickison	1993		Archaeological Excavations Lake Jesup South Site (8SE580), Seminole County, Florida		SouthArc, Inc. (Gainesville)	Breedlove, Dennis and Associates (Winter Park)
Precolonial (ca. 10,000 BCE-1513 CE)	Woodland (Belle Glade II)	Stardust	8OB16	1909	47	0	0	Archaeological Consultants, Inc.	2008		Phase III Mitigative Excavation 8OB16, Stardust Site, Lake Ridge Apartments and Lake Ridge Plaza, Okeechobee County, Florida		Archaeological Consultants, Inc. (Sarasota)	Whitewood Properties, LLC (Port St. Lucie)
Precolonial (ca. 10,000 BCE-1513 CE)	Woodland (East Okeechobee I and II)	Boca Raton Inlet Midden 3	8PB6	12391	74	0	0	Worthington, Brian	2009	Zooarchaeology (pp. 225-238)	Data Recovery Excavations at the Boca Raton Inlet Midden 3 Site, 8PB6, Palm Beach County, Florida	Endonino, Jon C.	Southeastern Archaeological Research, Inc. (Gainesville)	Luxury Resorts, Inc. (Boca Raton)
Precolonial (ca. 10,000 BCE-1513 CE)	Middle Archaic (Mount Taylor)	Salt Springs	8MR2322	39704	723	0	0	Blessing, Meggan E.	2011	Zooarchaeological Assemblage (pp. 65-85)	Archaeological Investigations at Salt Springs (8MR2322), Marion County, Florida	O'Donoughue, Jason M., Kenneth E. Sassaman, Meggan E. Blessing, Johanna B. Talcott, and Julie C. Byrd	Laboratory of Southeastern Archaeology, Department of Anthropology, University of Florida (Gainesville)
Precolonial (ca. 10,000 BCE-1513 CE)	Woodland (Swift Creek/Weeden Island)	Crystal River	8CI1	79075	350	0	0	Reitz, Elizabeth J., and Kelly B. Brown	2014		Vertebrate Remains from the Crystal River Site (8Cl1), Unit 5, Phases 1 and 2		Georgia Museum of Natural History, University of Georgia (Athens)	Department of Anthropology, University of South Florida (Tampa)
Precolonial (ca. 10,000 BCE-1513 CE)	Woodland (Swift Creek/Weeden Island)	Crystal River	8CI1	16300	73	0	0	Little, Maran E., and Elizabeth J. Reitz	2015		Vertebrate Remains from the Crystal River Site (8Cl1), Unit 1, Phase 1		Georgia Museum of Natural History, University of Georgia (Athens)	Department of Anthropology, University of South Florida (Tampa)
Precolonial (ca. 10,000 BCE-1513 CE)	Woodland (Weeden Island), Mississippian	Roberts Island	8CI41	7748	124	0	0	Compton, J. Matthew	2014		Animal Remains from 2011 Excavations at the Roberts Island Shell Mound Complex (8CI41), Citrus County, Florida		Southeastern Zooarchaeological Research, LLC (Raleigh)	Southeastern Zooarchaeological Research, LLC
Precolonial (ca. 10,000 BCE-1513 CE)	Woodland/Mississippian (Glades)		8CR71	1115	38	0	0	Quitmeyer, Irvy R.	ca. 1991		Zooarchaeological Investigations of 8Cr71, 8Cr744 and 8Cr745, Fakatachee Strand Its Relationship to the Faunal record of the Glades Region		Environmental Archaeology Laboratory, Department of Anthropology, Florida Museum of Natural History, Gainesville
Precolonial (ca. 10,000 BCE-1513 CE)	Woodland/Mississippian (Glades)		8CR744	99	7	0	0	Quitmeyer, Irvy R.	ca. 1991		Zooarchaeological Investigations of 8Cr71, 8Cr744 and 8Cr745, Fakatachee Strand Its Relationship to the Faunal record of the Glades Region		Environmental Archaeology Laboratory, Department of Anthropology, Florida Museum of Natural History, Gainesville
Precolonial (ca. 10,000 BCE-1513 CE)	Woodland/Mississippian (Glades)		8CR745	3883	27	0	0	Quitmeyer, Irvy R.	ca. 1991		Zooarchaeological Investigations of 8Cr71, 8Cr744 and 8Cr745, Fakatachee Strand Its Relationship to the Faunal record of the Glades Region		Environmental Archaeology Laboratory, Department of Anthropology, Florida Museum of Natural History, Gainesville
Precolonial (ca. 10,000 BCE-1513 CE)	Woodland (St Johns)/Mississippian (Safety Harbor)	Venice Beach	8SO26	2931	117	0	0	Fraser, Linda	1978		Faunal Analysis of the Venice Site		Report on file, Florida Master Site File, Bureau of Archaeological Research, Division of Historical Resources, Florida Department of State (Tallahasse)
Precolonial (ca. 10,000 BCE-1513 CE)	Woodland (Glades I)	Miami Circle	8DA12	11028	162	0	0	Quitmeyer, Irvy R., and Erin E. Kennedy	2001		Zooarchaeological Analysis of the Miami Circle		Environmental Archaeology Laboratory, Department of Natural Resources, Florida Museum of Natural History, Gainesville	Archaeological and Historical Conservancy (Miami)
Precolonial (ca. 10,000 BCE-1513 CE)	Late Archaic (Orange), Woodland (St Johns II)		8NA59	1708	49	0	0	O'Steen, Lisa D.	1999		Island in the Marsh: Zooarchaeological Analysis of 8NA59 and 8NA709, The Crane Island Sites, Nassau County, Florida		SouthArc, Inc. (Gainesville)	The Crane Island Partnership (Mt. Pleasant, SC)
Precolonial (ca. 10,000 BCE-1513 CE)	Late Archaic (Orange), Woodland (Swift Creek), Contact		8NA709	3940	88	0	0	O'Steen, Lisa D.	1999		Island in the Marsh: Zooarchaeological Analysis of 8NA59 and 8NA709, The Crane Island Sites, Nassau County, Florida		SouthArc, Inc. (Gainesville)	The Crane Island Partnership (Mt. Pleasant, SC)
Colonial (1513-1822)	18th century British	Turnbull Colonist's House	8VO7051	5221	276	0	0	Fradkin, Arlene, Roger T. Grange, and Dorothy L. Moore	2012		“Minorcan” Ethnogenesis and Foodways in Britain’s Smyrnea Settlement, Florida, 1766–1777 (pp. 28-48)	Historical Archaeology 46
Colonial (1513-1822)	16th century Spanish	Emanuel Point I and II	8ES1980/8ES3345	1183	60	0	0	Shidner, Jacob Daniel	2011			A Macro- And Microscopic Zooarchaeological Examination Of Living Conditions Aboard The Emanuel Point Wrecks				MA thesis, Department of Anthropology, University of West Florida (Pensacola)
Colonial (1513-1822)	16th century Spanish	Fountain of Youth Park	8SJ31	5709	142	0	0	Reitz, Elizabeth J., and Gregory A. Waselkov	2015		Vertebrate Use at Early Colonies on the Southeastern Coasts of Eastern North America (pp. 21-45)	International Journal of Historical Archaeology 19
Colonial (1513-1822)	16th century Spanish	St. Augustine	various	43103	1126	0	0	Reitz, Elizabeth J., and Gregory A. Waselkov	2015		Vertebrate Use at Early Colonies on the Southeastern Coasts of Eastern North America (pp. 21-45)	International Journal of Historical Archaeology 19
Colonial (1513-1822)	17th century Spanish	St. Augustine	various	6385	166	0	0	Reitz, Elizabeth J., and Gregory A. Waselkov	2015		Vertebrate Use at Early Colonies on the Southeastern Coasts of Eastern North America (pp. 21-45)	International Journal of Historical Archaeology 19
Colonial (1513-1822)	18th century Spanish	St. Augustine	various	38581	801	0	0	Reitz, Elizabeth J., and Gregory A. Waselkov	2015		Vertebrate Use at Early Colonies on the Southeastern Coasts of Eastern North America (pp. 21-45)	International Journal of Historical Archaeology 19
Colonial (1513-1822)	18th century British	St. Augustine	various	5697	191	0	0	Reitz, Elizabeth J., and Gregory A. Waselkov	2015		Vertebrate Use at Early Colonies on the Southeastern Coasts of Eastern North America (pp. 21-45)	International Journal of Historical Archaeology 19
Colonial (1513-1822)	18/19th century Spanish	St. Augustine	various	10735	152	0	0	Reitz, Elizabeth J., and Gregory A. Waselkov	2015		Vertebrate Use at Early Colonies on the Southeastern Coasts of Eastern North America (pp. 21-45)	International Journal of Historical Archaeology 19
Colonial (1513-1822)	18th century Spanish	Santa Rosa Pensacola	8SE22	3587	40	0	0	Parker, Catherine B.	2006		Faunal Analysis (pp. 198-212)	Presidio Isla de Santa Rosa Archaeological Investigations 2002-2004	University of West Florida Archaeological Institute (Pensacola)	Gulf Islands National Seashore, NPS		Harris, Norma, and Krista L. Eschbach
Colonial (1513-1822)	18th century Spanish	San Luis de Talimali	8LE4	13346	63	0	0	Weinand, Daniel C., and Elizabeth J. Reitz	1992		Vertebrate Fauna from San Luis de Talimali		Museum of Natural History, University of Georgia (Athens)
Territorial and Early Statehood (1822-1860)	early/mid 19th-century American	Ximenez-Fatio House		5139	201	0	0	Gaske, Frederick Paul	1982		The Archaeology of a Florida Antebellum Boarding House: The Ximenez-Fatio House (SA 34-2), St. Augustine, Florida		MA thesis, Department of Anthropology, University of Florida (gainesville)			MA thesis, Department of Anthropology, University of Florida (gainesville)
Territorial and Early Statehood (1822-1860)	19th-century American	First Pensacola Lighthouse	8ES64	2661	48	0	0	Jordan, William R., Connie Huddlestone, and Alana Lynch	2000		The First Pensacola Lighthouse: Archaeology of a Keeper's Residence		Brockington and Associates (Atlanta)	USACE (Mobile)		Brockington and Associates (Atlanta)
Early Modern (1860-1960)	late 19th-century American	Gamble Plantation	8MA100	860	11	29	*	Maisel, Mary S.	2023		Foodways of the Florida Frontier: Zooarchaeological Analysis of Gamble Plantation Historic State Park (8MA100		MA thesis, Department of Anthropology, University of South Florida (Tampa)
Early Modern (1860-1960)	20th-century American	Palmetto Hotel Site	8HI5637	2815	61	0	0	Joseph, J.W., Mary Beth Reed, Jennifer McGehee, Undine C. McEvoy, Nancy A. Parrish, and Leslie E. Raymer	1996		A Good Table and Good Accommodations: Historical and Archaeological Research at The Palmetto Hotel Site (8HI5637), Hillsbporough County, Florida		New South Associates (Stone Mountain, GA)	General Services Administration (Atlanta)
*bones were fossilized; MNI only calculated for domesticated taxa

## Sheet: Opportunistic Archaeological
Period	Sub-period	Site Name	Site No.	Description	Comments	Author(s)	Report Date	Chapter/Article Title (pages)	Report/Journal Title (Vol)	Report Editor	Publisher/Reporting Institution	Sponsor/Client
Precolonial (ca. 10,000 BCE-1513 CE)	unidentified	unidentified	unidentified	in description of investigations of "shell heaps" on the eastern coast of Florida, notes that "the remains of the manatee are found in the shell heaps further north than the present habitat of the animal" 695		Webb, DeWitt	1894	The Shell Heaps of the East Coast of Florida (695-698)	Proceedings of the U.S. National Museum 16(966)
Precolonial (ca. 10,000 BCE-1513 CE)	Early/Middle Archaic	Windover	8BR246	manatee rib bone modified for use as an atlatl (spearthrower) weight, from comingled burial of subadults (101)	Penders (personal communication 2023) conforms unfossilized	Penders, Thomas	2002	Bone, Antler, Dentary, and Lithic Artifacts (pp. 97-120)	Windover: Multidisciplinary Investigations of an Early Archaic Cemetery	Doran, Glen H.	University Press of Florida (Gainesville)
Precolonial (ca. 10,000 BCE-1513 CE)	Late Archaic	Bluffton	8VO22	included in species list but no description of bone or context	fossilized and found with fossils of extinct Pleistocene fauna	Bullen, Ripley P.	1955	Stratigraphic Tests at Bluffton, Volusia County, Florida (pp. 1-16)	The Florida Anthropologist (8)
Precolonial (ca. 10,000 BCE-1513 CE)	Late Archaic	Tick Island	8VO24	no description of bone or context	not confirmed by subsequent analyses (Jahn and Bullen 1978:Table 1)	Cumbaa, Stephen L.	1980	Aboriginal Use of Marine Mammals in the Southeastern United States (pp. 6-10)	Southeastern Archeological Conference Bulletin (17)
Precolonial (ca. 10,000 BCE-1513 CE)	Woodland (Glades)	Belle Glade	8PB40/41	“large paddle-shaped implement” made of the scapula of a large animal, “possibly a manatee” (43); also noted on species list (61)		Willey, Gordon R.	1949		Excavations in Southeast Florida		Publications in Anthropology No. 42, Yale University Press (New Haven)
Precolonial (ca. 10,000 BCE-1513 CE)	Woodland (Glades)	Beacon Trade Port Midden	8DA6333	"Possible Manatee" noted on species list (27)		Janus Research	1997		Phase II Archaeological Testing at the Beacon Tradeport Midden (8DA6333), Dade County, Florida		Janus Research (St. Petersburg)	Codina Rodon Consulting, Inc. (Coral Gables)
Precolonial (ca. 10,000 BCE-1513 CE)	Woodland	Queen Mound	8DU110	possible manatee identification by Thulman (2000) based on photo of bone tool in Lafond (1983)	probably fossilized	Lafond, Arthur A.	1983		The Queen Mound, Jacksonville, Florida		Report on file, Florida Master Site File, Bureau of Archaeological Research, Division of Historical Resources, Florida Department of State (Tallahasse)
Precolonial (ca. 10,000 BCE-1513 CE)	unidentified	unidentified	unidentified	"a shell midden in Citrus County…downriver from the famous Crystal River site..has also produced manatee rib fragments" (8)	can not be confirmed based on limited information	Cumbaa, Stephen L.	1980	Aboriginal Use of Marine Mammals in the Southeastern United States (pp. 6-10)	Southeastern Archeological Conference Bulletin (17)
Precolonial (ca. 10,000 BCE-1513 CE)	Mississippian (Glades III)	Granada	8DA11	manatee rib bones modified for use as plummet-pendants (129)	no mention of fossilization	Richardson, Sue B., and Mary Pohl	1985	The Bone Tool Industry from the Granada Site (pp. 83-142)	Archaeology and History of the Granada Site, Volume I: Excavations at the Granada Site	Griffin, John W., Sue B. Richardson, Mary Pohl, Carl D. McMurray, C. Margaret Scarry, Suzanne K. Fish, Elizabeth S. Wing, L. Jill Loucks, Marcia K. Welch	Florida Department of Archives, History, and Records Management (Tallahassee)	City of Miami
Precolonial (ca. 10,000 BCE-1513 CE)	Woodland (Deptford, Swift Creek, Weeden Island)	Crystal River	8CI1	"a bone adze socket, found by Smith between depths of thirty-eight and forty-two inches…was carefully made from a large bone, possibly a manatee rib" (30)		Bullen, Ripley P	1953	The Famous Crystal River Site (pp. 9-37)	The Florida Anthropologist (6)
Precolonial (ca. 10,000 BCE-1513 CE)	Woodland (Deptford, Swift Creek, Weeden Island)	Crystal River	8CI1	manatee "left humerus head without attendant shaft" found in redeposited sediment	found in midden dredged from river	Ellis, Gary D., Jonathan Dean, and Randy Martin	2003		Displaced Midden Recovery Project, Crystal River Mounds State Archaeological Site		Gulf Archaeology Research Institute (Crystal River)	Crystal River State Archaeological Site, Department of Environmental Protection, Division of Parks and Recreation (Crystal River)
Territorial and Early Statehood (1822-1860)	early 19th-century American	Verdiere Point	8PU108	N=8 (24.3 g) manatee bone recovered from structure associated with enslaved Africans		Wayne, Lucy B., and Martin F. Dickinson	2005		Verdiere Point Excavations, 8PU108, Putnam County, Florida		SouthArc, Inc. (Gainesville)	R. Bank Partners-Churchwell (Jacksonville)

## Sheet: Opportunistic Archival
Author	Publication Date	Editor/Translator	Article/Chapter Title	Journal/Volume/Book/Series Title	Publisher (Location)	Volume (Issue)	Pages	Observations
de Herrera y Tordesillas, Antonio	1615 [1935]			Historia General de los Hechos de los Castellanos en las Islas y Tierrafirme del Mar Océano. Tomo III	La academia de la Historia (Madrid)	317-322		account of Ponce de Leon’s 1513 relates sighting of “lobos marinos” (“sea-wolves”) at Tortugas
Bartram, William	1791 [1988]			Travels Through North and South Carolina, Georgia, East and West Florida, The Cherokee Country, The Extensive Territories of the Muscogulges, or Creek Confederacy, and the Country of the Choctaws	Penguin Books (New York)			describes 1774 visit to “Manate [sic] Spring”: the bason [sic] and stream continually peopled with prodigious numbers and variety of fish and other animals; as the alligator, and the manate or sea cow, in the winter season. Part of the skeleton of one, which the Indians had killed last winter, lay upon the banks of the spring….The flesh of this creature is counted wholesome and pleasant food; the…
Canova, Andrew P.	1885			Life and Adventures in South Florida	The Southern Sun Publishing House (Palatka, FL)			in recollection of trip in 1858, describes St. Lucie River as important to hunters as "here the rare manatee is to be found" (71); notes that "These animals were once quite abundant, in many parts of the extreme South, but…the St. Lucie is the only place where the manatee can be looked for with any degree of certainty" (71); also notes that "the high prices paid for these rare animals, induce man…
True, Frederick W.	1884		The Sirenians or Sea-Cows	The Fisheries and Fishery Industries of the United States, Part I: Mammlas			114-136	relates sightings of manatee in Santa Rosa Sound by Silas Stearns, by Mr. Goode in 1878 near St. Lucie on the Indian River (114)
Gunter, Gordon	1954		Mammals of the Gulf of Mexico	US Fish and Wildlife Service Fish Bulletin		55	543–551	quotes unpublished manuscript of Capt. C.M. Scammon describing capture of two manatees at Key West in 1880
Wilson, F. Page	1952		We Chose the Sub-Tropics	Tequesta		1(12)	19-45	recollection of early Miami includes an account of a 1895 trip up the Miami River that included a sighting of “that great cumbrous amphibian, the manatee or sea-cow” (21)
Gunter, Gordon	1942		Further Miscellaneous Notes on American Manatees	Journal of Mammology		23(1)	89-90	secondhand accounts of dead manatee at mouth of the Peace River, four in Charlotte Harbor after freeze in 1940 (possibly same as reported by Cahn 1940
Krumholz, Louis A.	1943		Notes on Manatees in Florida Waters	Journal of Mammology		24(2)	272-273	firsthand sighting of five manatees along outer shore of Sanibel Island in 1940
Anonymous	1873		The Manatee, or Sea Cow	Forest and Stream		1(11)	169	"Splendid specimens of these are found near the mouth of the Santa Lucia river, in the southern part of Florida." quotes Gen. Thomas Jordan: "Three of these huge animals I saw on Indian river in 1849-50…"
d’ Escalante Fontaneda, Hernando	1575 [1944]	True, David O.		Memoir of Hernando d’Escalante Fontaneda Respecting Florida	University of Miami and the Historical Association of Southern Florida (Miami)			in recollection of his captivity in mid 1500s, notes “some eat sea-wolves [“lobos meridos”]; not all of them, for there is a distinction between the higher and lower classes, but the principal persons eat them.”
Robinson, Thomas	1763		To George Lookup, Esq. (95-102)	An Account of the First Discovery, and Natural History of Florida, with a Particular Detail of the several Expeditions and descents made on that Coast	T. Jefferys (London)		95-102	“of fish on their coasts, and in the bays, they have the paracod, tortoises of five several kinds, manatee, &c.”
	1764		Representation to His Majesty proposing that laws be directed not to grant Lands near the Landing places of Manati or Sea Cows	Commissions, instructions and correspondence, 20 Jan to 24 Dec 1764	AM Digital, Colonial America	CO 5/563		"at or near the point called the Cape of Florida are frequented and resorted to by the animals called Manati or the Sea Cow, which are valuable from the quantity of oil they produce, and of which great profits is made by the persons carrying on this species of fishery; We are humbly of the opinion, that your majesty's Governor of this Province, ought to be restrained by an Instruction ...from gra…
Seymour, S.S.	1822		Brief Account of the Lands in East Florida Belonging to Richard S. Hackley, Esq.	Titles, and legal opinions thereon, of lands, in East Florida, belonging to Richard S. Hackley, esq.				"There is also a fish (that I did not see) called the Manattee, which is of great value, and caught only in these waters; its fat always commands in Havana, the same price as our purest lard; its body is highly esteemed when salted" (101)
Harlan, Richard	1825			Fauna Americana: Being a Description of the Mammiferous Animals Inhabiting North America.	Anthony Finley (Philadelphia)			"They are found in considerable numbers, about the mouths of rivers, near the capes of East Florida, lat. 25°" (277)
Audubon, John James	1834			Ornithological biography, or An account of the habits of the birds of the United States of America, Volume II.	Adam and Charles Black (Edinburgh)			on visit to Indian Key in 1832 he met a pilot whose "employment had been to hunt those singular animals called Sea Cows or Marratees [sic], and he had conquered hundreds of them, ‘merely,” as he said, because the flesh and hide bring “a fair price,” at Havannah” (312-313)
Williams, John Lee	1837			The Territory of Florida: or Sketches of the Topography, Civil and Natural History, of the Country, the Climate, and the Indian Tribes from the First Discovery to the Present Time	A.T. Goodrich (New York)			"This is a shy fish and is mostly confined to the grassy bays and particularly to the deep springs on the coast. They feed on grass and are considered excellent food. Their ribs are used for ivory...They are usually shot while feeding near the shore." (100)
Brinton, Daniel G.	1869			A guide-book of Florida and the South, for tourists, invalids and emigrants, with a map of the St. Johns River	George Maclean (Philadelphia)			Notes the former abundance and the present supposed near-extinction of manatees in Florida, and states that “Two were caught on the Indian river in the commencement of 1869, and exhibited in Jacksonville and Savannah” (50-51)
Holder, J.B.	1871		Along the Florida Reef (Second Paper)	Harper's New Monthly Magazine		42(250)	515-526	"Curiously enough, the only locality where this animal is found in this country is a fresh-water creek leading into Tampa Bay" 522
Maynard, C.J.	1872			Catalogue of the Mammals of Florida, with notes on their habitats, distribution, etc.	Bulletin of the Essex Institute	4(9 and 10)		claims manatee found “in large numbers about the inlets of Indian River” and that the species was “remarkably abundant upon the western coast in the various rivers and creeks which abound between Tampa Bay and Cape Sable” (8)
Anonymous	1875		The Manatee, or Cow-Fish	Harper's Bazaar		8(43)	692-693	"The manatee is occasionally found in the rivers of southern Florida" 692
Townshend, F. Trench	1875			Wild Life In Florida with A Visit to Cuba	Hurst and Blackett Publishers (London)			in report of travels through central and southern Florida in 1875, notes that while he “was not fortunate enough” to see a manatee alive, he was able to see the body of one on exhibit in Jacksonville. This specimen, reportedly shot while feeding on the banks of the Indian River, he described as “appearing like a mixture of the seal and hippopotamus.” Townshend reported that “the Manatee (Manatus …
L.C.C.	1876		Cruising Along the Florida Coast	Forest and Stream		7(6)	85	"At Fort Capron there were two manatees--a cow and a calf; they were caught by a Mr. Estes at the mouth fo the St. Lucie river…Mr. Estes expects to realize $1,500 from them."
Brown, Arthur E.	1878		The Sirenia	The American Naturalist		12(5)	291-298	"found…on the Atlantic coast of Florida and sparingly along the Gulf of Mexico" (293)
Beard, Daniel C.	1879		The Great Sea Cow of Florida	Scientific American		11(1)	279	"found in the United States upon the coast of Florida"
LeBaron, J. Francis	1880		The Manatee, or Sea-Cow	Forest and Stream		13(25)	1005-1006	"The manatee…is considered common by naturalists on the southern portion of the Florida peninsula, on both the east and west sides. Their principal habitat, however, is the St. Lucie River…which empties into the St. Lucie Sound, a part of Indian River near Gilbert's Bar, in latitude about 27 deg., 6 min. north."
Henshall, James A.	1884			Camping and Cruising in Florida	Robert Clarke and Co. (Cincinnati)			notes manatee "occasionally" seen in the St. Sebastian River (39); later says manatee "fluorishes" there (72); also notes that "several captured alive with immense rope nets within the past few years" (72); desribes Capt. Estes having manatee skull and skin in his shanty along narrows of Indian River; observes "several" manatees in the St. Lucie River (136)
Ayers, W.O.	1886		Trichechus Americanus--Manatee	Scientific American		55(26)	407	describes manatee as "a native of our whole eastern coast from the southern tip to the northern tropical limit and a little beyond, that is, from Brazil to Florida" 56
Shufeldt, R.W.	1887		The Manatees	Forest and Stream		10(20)	244-245	Florida manatee "now confined to the coasts of the peninsula from which it takes its name" 244
	1889		A Captive Sea Cow	The Sun (New York, NY)		Friday, 4/5	5	"the sea cow is found at only one place in North America, the Jupiter Inlet of the St. Lucie River"
Flower, William Henry, and Richard Lydekker	1891		An Introduction to the Study of Mammals Living and Extinct		Adam and Charles Black (London)			"Manatees, although much less numerous than formerly, are still occassionally found...at various spots on the Atlantic coast of Florida as far south as about 20° S lat" 219
Whitehead, Charles E.	1891		The Camp-Fires of the Everglades or Wild Sports in the South		David Douglas (Edinburgh)			describes sighting two manatees on small creek on west coast near Charlotte Harbor 217-219
Bangs, Outram	1895		The Present Standing of the Florida manatee, Trichechus latirostris (Harlan) in the Indian River waters	The American Naturalist		29(345)	783-787	observed two dead in Sebastian River after hard freezes in winter of 1894-95; reportedly part of herd of 8 that frequented Sebastian, St. Lucie, and Indian Rivers; quotes JC Maynard that three found dead at Palm Beach from freeze in 1886
Hornaday, William T.	1895		The Manatee, Tapir, and Peccary	St. Nicholas Illustrated		22(12)	1038-1942	"a number of manatee have chosen to inhabit the St. Lucie River, Brevard Co. Florida, which flows into the Indian River…Their presence their has been well known for twenty years or so; but, fortunately for them…as yet they have not been entirely exterminated" 1038; "the Manatee once inhabited several localities as far north as Tampa, if not even farther, and on the Atlantic side it is known to ha…
Cory, Charles B.	1896			Hunting and Fishing in Florida, Including a Key to the Water Birds Known to Occur in the State	Estes and Lauriat (Boston)			noted that manatees “are abundant in the bays and rivers all along the west and east coasts of Southern Florida” (24); described them as "still common" in the New River, the lower part of Biscayne Bay, and on the west coast south of Charlotte Harbor (24); noted that “many of these animals are killed by the Indians every year" (24) and that he "often accompanied Osceola and other Indians on a mana…
	1896		Hunting the Sea-Cow	The Brooklyn Citizen		Sunday, July 8	5	"St. Lucie River…is their favorite haunt"
Wright, Julia McNair	1896			Sea-Side and Way-Side No. 4	D.C. Heath and Co. (Boston)			manatees "were numerous in the Indian Ocean and in Behring [sic] Sea; bit they have been so recklessly slaughtered that now the creature is nearly unknown, except a few in Africa near Cape Verde and the Cape of Good Hope; some few along the coast of South America, and those that inhabit the rivers of Florida. Tha manatee, like the buffalo of the Western plains, is likely soon to be extinct" (293)
Townsend, Charles H.	1904		Notes on the Manatee or Sea-Cow	Eight Annual Report of the New York Zoological Society	Office of the Society (New York)		85-87	"The manatee is found throughout the Indian River and the lagoons of the eastern coast of Florida. The northern limit of its range is supposed to be the Halifax River at Ormond. It is found in the everglades, and it is not uncommon about Lake Worth" 85
Dimock, A.W.	1906		Cruising on the Gulf Coast of Florida	Harper's Monthly Magazine		114(682)	520-528	describes capture of manatee at Madeira Hammock, intended for New York aquarium
Ingersoll, Ernest	1906			The Life of Mammals	Macmillan Co. (New York)			“Manatees were once plentiful on both coasts of Florida, but now a few carefully guarded near Miami alone remain” (403)
Dimock, A.W.	1907		The Art of Catching the Manatee	Century Magazine		73	848-853	"a few years ago the manatee was thought to be near extinction; now it is often seen, and is increasing. I am personally acquainted with about fifty specimens, a fair portion of which are calves" (848)
Dimock, A.W., and Julian A. Dimock	1908			Florida Enchantments	The Outing Publsihing Co. (New York)			describes several attempts to capture a manatee "which I had vainly hunted for may years" (29); first attempt on manatee spotted in Bay of Florida unsuccessful (29-30); second attempt on manatee seen in Shark River also unsuccessful (34-35); captured manatee on third attempt near Broad River (39-52); manatee shipped to aquarium wher eit died, so they captured a calf after prolonged search (53)
Nelson. E.W.	1916		The Larger North American Mammals	National Geographic		30(5)	384-472	cites correspondent report that "on Indian River…at this season [June] scarcely an hour in the day passes but that from one to a half dozen may be seen in front of his house"
Anonymous	1917		A New Food Mammal	Journal of Heredity		8	339-345	"Manatees are still found in a few of the inlets and bayous of Florida, and probably could be domesticated in many of the lakes" (342)
Parker, G.H.	1922		The Breathing of the Florida Manatee (Trichechus latirostris)	Journal of Mammalogy		3(3)	127-135	"The east coast of Florida is inhabited by a single species…which can often be seen in the waters of Biscayne Bay near Miami"
Anthony, H.E.	1928			Field Book of North American Mammals	G.P. Putnam's Sons (New York)			"found along the east coast of Florida as far north as Daytona, and sporadically along the Gulf coast" (p. 555)
Hatt, Robert T.	1934		A Manatee Collected by the American Museum Congo Expedition, with Observations on the Recent Manatees	Bulletin of the American Museum of Natural History		66	553-566	describes range as "the coast and coastal rivers of the United Staes from Beaufort, North Carolina, to the Florida Keys and the coasts of the Gulf of Mexico" (538) but "chiefly inhabiting the coastal waters of the West Indies and the eastern American coast from North Carolina to Brazil" (560)
Cahn, A.R.	1940		Manatees and the Florida Freeze	Journal of Mammology		21(2)	222-223	after "exceptionally cold weather" in 1940, four dead manatees at mouth of Peace River, another near mouth of the Caloosahatchee River near Ft. Myers (222); "these are the only dead manatees known to have been found in the region in the last quarter century" (222); ""since manatees are very rare in the area, this mortality...is a serious threat to the survival of the species" (223)
Hamilton, W.H., Jr.	1941		Notes on Some Mammals of Lee County, Florida	The American Midland Naturalist		25(3)	686-691	"not uncommon in the Caloosahatchee River': the author relates that his "wife managed to track down, after considerable effort, a large manatee which had died in the Caloosahatchee about ten miles up river from Ft. Myers" (690)
Allen, Glover M.	1942			Extinct and Vanishing Mammals of the Western Hemisphere with the Marine Species of All the Oceans	American Committee for International Wild Life Protection, The Intelligencer Printing Co. (Lancaster, PA)	11		"Ordinarily they are rare even as far north as St. Augustine but are common in the Indian River, nearly as far as its head, and south along the coast and around the tip of the peninsula for a short distance on the west side" (544) side. Formerly they were commoner than now and apparently more generally distributed."
Barbour, Thomas	1944			That Vanishing Eden: A Naturalist's Florida	Little, Brown and Co (Boston)			describes watching manatees in the Loxahatchee River (98); reports that "manatees now are closely protected, but they are so delicious to eat that most crackers find it hard to refrain from taking one into camp when the opportunity offers (98-99); reports that friend had conversation with a blimp pilot who reported seeing "some thirty manatees in a day while flying over the shallow waters of Bisc…
Harwood, Kitty	1947		The Sea Cow Is a Tourist	Sports Afield		18(5)	50, 89	describes capture of manatee from Biscayne Bay for Miami aquarium; "the sea cow is found foraging along the coast of Florida. Through rivers and estuaries, and around into the Gulf of Mexico" (50)
Sprunt, Alexander, Jr.	1949		Mystery Mammal--The Florida Manatee	Audobon Magazine		51(5)	286-288	"Few Florida visitors, or residents for that matter, know the manatee from field observation. One might well spend a score of winters in Florida and never hear of it, much less see it…Years ago manatees were far more numerous than they are now and might be seen as far north as Daytona and sometimes farther. The Palm Beach area supported a considerable population, as did many of the waterways fo b…
Moore, Joseph Curtis	1951		The Range of the Florida manatee	Quarterly Journal of the Florida Academy of Science		14	1-19	notes two areas of abundance on southern tip of Florida: Biscayne Bay and Everglades National Park (3-4); describes ordinary coastal winter range as extemding north to the Sebastian River on the east coast and Charlotte Harbor on the west, with warm season extension on east coast to the St. Johns (18)
Moore, Joseph Curtis	1951		The Status of the Manatee in the Everglades National Park, with Notes on its Natural History	Journal of Mammalogy		32(1)	22-36	notes concentrations of manatees in Whitewater Bay and virtual extermination from Florida Bay, owing to its later addition to ENP; describes manatee numbers as inversely proportional to accessibility to fishing villages at Chokoloskee and Flamingo (23)
Moore, Joseph Curtis	1953		Distribution of Marine Mammals to Florida Waters	The American Midland Naturalist		49(1)	117-158	describes "the ordinary range of this race" as consiting of "only the lower third of the Gulf coast of peninsular Florida (below latitude 27°), the Atlantic coast of peninsular Florida north to the mouth of the St. Johns River (lat. 30°30'), the rivers in this area and the Suwannee River in addition" (120)
Moore, Joseph Curtis	1956		Observations of Manatees in Aggregations	American Museum Novitates		1811	1-24	estimates a total population of around 195 in a congregation at the Miami Ave bridge

## Sheet: Systematic Archival
Author	Source	Title	Year	County	Day	Date	Month	Page	Notes
	The Sentinel (Tallahassee)	Manatee Captured	1867	Indian River	Monday	2	9		three “of the rarely met animals” encountered on St. Sebastian River; two killed, one calf “destined for Barnum’s Museum.” "one of the rarest animals known to history, and there are but few who believe such an animal really exists.”
	The Weekly Tribune (Tampa, Florida)	State News	1879	Duval	Thursday	31	7	2	manatee on exhibit in Jacksonville
	Miami Evening Record	A Big Fish	1879	St. Lucie	Saturday	23	8	1	captured from St. Lucie River, taken to NY for eventual display in England and France
	San Francisco Chronicle	Menagerie Specimens	1888	Indian River	Monday	17	8	8	“three marine monsters, called manatees, or sea cows” were captured in the Indian river and shipped to New York for exhibition
	The Daily News (Pensacola, Florida)	A Few Florida Items	1890	Martin	Friday	25	7	4	two female manatees captured from the mouth of the St. Lucie River
	The Polk County News	Florida State News	1891	Duval	Friday	6	2	8	manatee found floating dead—presumably as a result of “the late cold weather”—near Jacksonville
	The Daily News (Pensacola, Florida)	A Sea Cow Ashore	1893	Bay	Thursday	7	12	4	manatee washed ashore near Mobile.
	The Daily News (Pensacola, Florida)	Sea Serpent Seen	1900	Bay	Wednesday	8	8	8	fishermen in Bayou Grande (near Pensacola) spotted a manatee; possibly brought up by high prevailing winds; “very common on the Atlantic coast but…rarely seen this high up in the Gulf.”
	The Florida Star (Titusville)	Eau Gallie	1900	Brevard	Friday	10	8	8	five large manatee seen “sporting about in the shallow water” near Melbourne
	The Florida Star (Titusville)	Up and Down the East Coast	1900	Brevard	Friday	15	6	8	cow manatee and two calves seen “sporting and feeding” near railroad wharf in Coco, “affording an interesting spectacle to many of our townsfolk”
	The Florida Star (Titusville)	Roseland	1900	Indian River	Friday	5	1	8	two dead manatees washed ashore at Roseland, near Sebastian.
	Tampa Morning Tribune	Caught a Manatee	1900	Pinellas	Tuesday	2	1	2	ship chandler caught a baby manatee near Egmont Key
	The Florida Star (Titusville)	Eau Gallie	1902	Brevard	Friday	29	8	8	report from Eau Gallie of rower “nearly upset by a frolicsome manatee” and steamer running into a school of manatees
	The Ocala Banner	A Man with a Big Imagination	1902	Marion	Friday	4	4	6	report of a trip on the Oklawaha River described the killing of a sea cow (“a sort of fish which abounds in the river”) by a boat launch
	The Daytona Gazette-News	Of Local Interest to All	1902	Volusia	Saturday	26	7	1	school of manatee in the river above Daytona for a week
	The Daytona Gazette-News	Port Orange Items	1902	Volusia	Saturday	26	7	1	“good many” sea cows in the river at Port Orange
	Tampa Morning Tribune	A Live Manatee	1903	Palm Beach	Wednesday	22	4	7	large manatee, described as “a huge fish” in news account, was said to have been “the great attraction” on the pier at The Breakers in WPB for 3 or 4 days
	The Daily Miami Metropolis	State News	1904	Indian River	Wednesday	29	6	2	"A sea cow, or manatee, has taken up its abode in the San Sebastian river, and at a point convenient for observation.” "“very common on the Atlantic coast but…rarely seen this high up in the Gulf.”
	The Daily Miami Metropolis	Commissioners	1904	Miami-Dade	Thursday	15	9	2	Miami aquarium received two manatees trapped from Lake Worth by “Alligator Joe” of Palm Beach
	The Daily Miami Metropolis	State News	1904	Miami-Dade	Tuesday	24	5	5	“herd of manatees” observed at mouth of Miami River; presence attributed to them being “driven in by the storm”
	Miami Evening Record	Miami Evening Record	1905	Miami-Dade	Friday	3	2	8	"About a dozen were seen at the mouth of the Miami river some time ago and a very large one passed down the river this morning and was plainly seen from the steel bridge.”
	The Daily Miami Metropolis	Town Topics	1905	Miami-Dade	Tuesday	7	2	1	yacht making run from Miami to PB and back reported seeing two manatees, which were “a great curiosity”
	The Daily Miami Metropolis	Town Topics	1905	Miami-Dade	Thursday	18	5	5	“a large number of manatees, or sea cows, were seen cavorting and playing around in the river off the Royal Palm dock. It is no uncommon thing to see one or two of these fish in the river, but it is not often that they come so far down in such numbers.”
	The Daily Miami Metropolis	Cocoanut Grove	1905	Miami-Dade	Monday	3	7	8	“Captain Edward Pent, having obtained a permit, captured a manatee (sea cow) and many are enjoying roast, cutlets, and steaks therefrom. It weighed 1,000 pounds, and science will enjoy the bones later on.”
	The Ocala Banner	Gigantic Enterprise is Key West Extension	1905	Monroe	Friday	8	9	8	reported spotting of a “huge” manatee by steamboat engaged in construction of rail line from Miami to Key West
	The Pensacola Journal	Joe’s Manatee Dead	1905	Palm Beach	Sunday	5	3	15	manatee captured by Alligator Joe from Lake Worth and shipped to the Aquarium in Battery Park in NY died from pneumonia
	The Daily Miami Metropolis	untitled	1905	Pinellas	Thursday	10	8	8	reprint of Brandenton Herald reporting sighting of large manatee by captain of the ferry running between Egmont Key and St. Pete; “as large as he has ever seen, and the first one that has been seen for several years, they having become almost extinct.”
	The Ocala Evening Star	A Perilous Situation	1905	Volusia	Thursday	24	8	2	report of boat hitting a manatee at the Halifax River near Daytona
	The Miami Evening Record	Miami Evening Record	1906	Broward	Thursday	5	4	5	sea cow captured by Alligator Joe in New river was being shipped to Chicago and thence to Kansas City
	The Pensacola Journal	Gigantic Sea Cow Washed Ashore	1906	Collier	Saturday	4	8	3	“gigantic” sea cow 18ft long and 900 pounds washed ashore at Marco and was donated by Captain Dimock to the NY Aquarium
	The Daily Miami Metropolis	Manatees at Play	1906	Miami-Dade	Wednesday	5	9	4	three manatees (two large ones and a baby) “furnished considerable interest by their antics and capers at the mouth of the Miami river” where they played around within 20 feet of a dock.
	Miami Evening Record	Miami Evening Record	1906	Monroe	Wednesday	25	7	8	14 ft manatee captured near Bahia Honda
	The St. Lucie County Tribune	Capt. Tucker Gives Manatee to Zoo	1906	St. Lucie	Friday	9	11	4	manatee captured at Eden by John Miller donated to Dixieland Park near Jacksonville by Captain WJ Tucker
	The Daily Miami Metropolis	Caught Sea Cow	1906	Volusia	Thursday	6	7	3	Mrs. CF Latham said to have captured sea cow 7 foot long from Indian River, for shipment to Zoological Garden in Cincinnati
	The Ocala Evening Star	Captured a Sea Cow	1906			6	4	1	Alligator Joe captured manatee near New River, for shipment to Kansas City
	Tampa Morning Tribune	Attacked by Sea Cow	1907	Hillsborough	Saturday	9	11	3	report of duck hunters boat being “struck by a monstrous manatee or sea cow”.
	The Miami Metropolis	A Monster Manatee Landed After Exciting Experience by Capt. C. Thompson, Today	1907	Miami-Dade	Thursday	21	11	1	Capt. Thompson harpooned and captured manatee for display in Miami aquarium
	The Miami Metropolis	A Monster Manatee Played in River	1907	Miami-Dade	Tuesday	5	11	5	“monster” manatee “came down river with high tide this morning and played about for some time under and near the Avenue D bridge”
	The Miami Metropolis	Four Manatees Were Playing the River	1907	Miami-Dade	Tuesday	19	11	5	people on Royal Palm dock “treated to the unusual sight of seeing four large manatee, or sea cows, playing about at the mouth of the river”; “It is no infrequent sight to see one of these fish that resemble a cow so much about the head, in the river” but “to see a herd of four of them at one time is unusual”. They came “down the river from the Glades on the high tide.”
	The Miami Metropolis	School of Sea Cows in Miami River	1908	Miami-Dade	Thursday	6	2	1	school of seven sea cows (including two calves) have been seen several times each day at mouth of Miami river for several days.
	The Miami Metropolis	Manatees Play in Miami River	1908	Miami-Dade	Tuesday	14	7	1	“monster manatee” and several calves seen for several days at mouth of the Miami river
	The Miami Metropolis	Captured Another Monster Manatee	1908	Miami-Dade	Tuesday	7	1	1	Captain Thompson harpooned near the mouth of the Miami river for aquarium
	The Daytona Gazette-News	Seabreeze and Daytona Beach	1908	Volusia	Saturday	8	8	2	“a number” of manatee seen in Halifax River near Daytona
	The Daytona Gazette-News	Local Items	1908	Volusia	Saturday	19	9	3	five manatees seen for two or three days near shore at Daytona
	The Tampa Morning Tribune	School of Manatee Seen	1908	Volusia	Sunday	4	9	15	school of eight manatees were seen for several days in the Halifax River near Daytona
	The St. Lucie County Tribune	Florida Topics	1909	Martin	Friday	21	5	2	Alligator Joe captured sea cow from the mouth of the St. Lucie river, near Stuart
	The DeLand News	The DeLand News	1909	Volusia	Friday	23	4	6	large shoal of sea cows seen “playing near the bridge on the sand bar at high tide at Caronado, near New Smyrna
	The Miami Herald	Biggest Manatee Yet Caught By Alligator Joe	1911	Broward	Tuesday	24	1	1	Alligator Joe caught “monster” manatee in gulf stream seven miles northeast of Miami
	The Miami Metropolis	Huge Sea Cow Floats Ashore Near Stuart	1911	Martin	Saturday	21	1	10	“large manatee that seemed to have been dead but a short time washed on the shore" near Stuart
	The Fort Myers Weely Press	Relief at Any Cost	1912	Lee	Thursday	4	7	4	School of sea cows seen near headwaters of the Caloosahatchee
	The Miami Metropolis	Eight Foot Manatee Washed Ashore and Is Taken to Museum	1912	Miami-Dade	Monday	14	10	8	two manatees killed by blasting in Miami River; one washed up on beach of Biscayne Bay near First Street
	Tampa Daily Times	A Manatee Taken at Longboat Key	1912	Sarasota	Tuesday	25	6	12	manatee caught by three fishermen near Longboat Key
	The Palatka News and Advertiser	Manitee [sic] in the River	1912		Friday	27	9	1	"A school of manitee was seen in the river…as many as fourteen...this is the first time that the manitee, or sea cow, has been seen in the river at this point…the school was disporting mid way out in the river offf Adam's wharf."
	The Morning Sentinel (Orlando)	Huge Manatee Captured in the St. Johns River	1914	Duval	Tuesday	16	6	8	manatee captured by crew of six fishermen near Dames Point on SJ River
	The Fort Myers Daily Press	New Yorkers Enjoy Sport	1914	Lee	Monday	1	6	3	Eight manatees observed near Beautiful Island in Caloosahatchee River
	The Fort Myers Daily Press	Manatees at Rivermouth	1914	Lee	Monday	6	8	1	five manatees seen near mouth of the Caloosahatchee River
	The Miami Herald	Along the Waterfront	1914	Miami-Dade	Wednesday	4	2	6	Captain Thompson captured manatee
	The Tampa Morning Tribune	Many Improvements Noticed At Ruskin	1915	Hillsborough	Friday	16	4	9	reporter describes spotting a manatee while fishing near Ruskin
	The Miami Metropolis	“Sea Cows” Eat Moss on the Bridge Pilings	1915	Miami-Dade	Friday	8	1	2	“Business men who came across the Twelfth street bridge early this morning were astonished to see a whole school of manatees enjoying a breakfast of moss from the piling of the bridge.”
	The Miami Herald	Boy, Page Dr. Schofield, Miami’s Dairy Inspector	1915	Miami-Dade	Friday	17	12	1	sea cow with calf near Avenue D bridge in Miami during low tide “attracted much attention.”
	The Miami Herald	Sea Cow’s Seen In Miami River	1915	Miami-Dade	Tuesday	21	12	7	herd of four sea cows and three calves spotted in Miami river at Fifteenth street; manatees “are quite plentiful near Miami according to boatmen and frequenters of the water front, who speak of having seen numbers of them recently sporting in the river and at various localities in the bay.”
	The New Smyrna News	Seabreeze	1915	Volusia	Friday	24	9	2	“a good sized school of manatees” “about 10 in number” were observed coming down the river near Seabreeze
	The Tampa Morning Tribune	Dead Sea-Cow Found Near Jacksonville	1916	Duval	Thursday	13	7	4	manatee described as “the first seen in local waters in years” found dead floating near Jacksonville
	The DeSoto County News	News In Brief	1916	Hillsborough	Thursday	24	8	8	“another manatee was seen last week in the Alafia river near Riverview”
	The Miami Herald	Sea Cows In River Calmly Graze on Floating Pastures	1916	Miami-Dade	Monday	28	8	8	“number of manatee…have been seen in the Miami river of late, where they have been attracting much attention”
	The Miami Herald	Captured a Manatee	1916	Miami-Dade	Sunday	17	12	7	Hodges captured a manatee at Bear's Cut with help of Edward Pent “the well known guide, who resides at Cocoanut Grove”
	The Fort Myers Press	Return from Cruise	1916	Monroe	Thursday	2	11	1	sighting of “many manatee” on cruise of keys as far south as Marathon
	The Palm Beach Post	Lantana	1916	Palm Beach	Sunday	30	4	3	“bunch of three or four” manatees spotted opposite Lantana
	The Palm Beach Post	Lantana	1916	Palm Beach	Sunday	28	5	3	“among the interesting incidents of the return voyage was the first glimpse by the ladies of the massive manatee or sea cow. A bunch of three were passed…”
	The Tampa Morning Tribune	Manatee And Her Calf Found Dead in Anclote River: The Mother Was of Unusual Size	1916	Pinellas	Friday	21	7	4	sea cow and her calf found dead in Anclote River and said to have attracted “hundreds of curious humans and hungry buzzards”
	Miami Daily Metropolis	untitled	1916	Volusia	Tuesday	7	3	6	“immense manatee with half grown calf” reported to have been “making headquarters” at Blue Spring on St. Johns
	Tampa Daily Times	Harbor View	1917	Charlotte	Thursday	3	5	5	“several” manatee at mouth of the Peace River
	The Palm Beach Post	County Commissioners Adopt Route of Palm Beach-to-Okeechobee Highway	1917	Palm Beach	Wednesday	14	3	1	Barfied captured manatee but no action taken on his request to take it from the county
	The Miami Metropolis	News from the East Coast of Florida	1917	Palm Beach	Tuesday	20	11	4	“quite a number of Delrayites went down to the light house yesterday to see the large manatee recently caught down there”
	Tampa Daily Times	Fish Yarns? Punta Gorda is The Place They Thrive Best	1918	Charlotte	Saturday	23	3	1	dead manatee found at Shell Creek near Coon Island, near Punta Gorda; “It has been many years since a manatee was seen in the waters of this region, and it appears this queer fish is fast becoming extinct”
	The Miami Metropolis	Two Manatees Caught Here Will Be Shipped At Once to the North	1919	Broward	Thursday	19	6	3	Roy Scamble of Eau Gallie caught two manatees in the Eau Gallie creek
	The Palm Beach Post	Palm Beach	1919	Palm Beach	Monday	20	1	4	“several parties taking their constitutional on the pier yesterday morning were surprised to see a seacow about ten feet long sailing serenely along near the surface of the water.”
	The Palm Beach Post	Cameramen Flock to Ocean Roundup of Sacred Cows	1919	Palm Beach	Monday	15	12	1	"several herds" of manatees seen during scouting for capture expedition for Palm Beach aquarium
	The Palm Beach Post	Mammoth Manatee Captured At Last	1919	Palm Beach	Wednesday	31	12	1	capture of “probably the largest sea-cow ever caught in the waters of Lake Worth”
	The Tampa Morning Tribune	Mammoth Sea Cow Is Washed Ashore Near Naples; May Be Dying	1920	Collier	Wednesday	17	3	13	“mammoth” sea cow washed ashore near Naples; said to be sick; “a large crowd gathered to see this sea cow, which is rapidly becoming extinct.”
	The Miami Herald	Moving Pictures of Sea Cows Are Taken	1920	Miami-Dade	Saturday	15	5	10	hundreds of people crossing causeway to Miami Beach attracted by the sight of eight sea cows; "It was a wonderful sight and those who saw it had a real treat in seeing the strange things of the sea.”
	The Palm Beach Post	Manatee Hunters Get Mammoth Cow and Calf	1920	Palm Beach	Tuesday	30	11	4	Capt. Kennedy caught “mammoth” manatee and calf near junction of Indian and Loxahatchee rivers at Jupiter, for Kennedy aquarium
	The Palm Beach Post	Roundup of Sea Cows Continued by Kennedy	1920	Palm Beach	sunday	4	7	4	“scores of spectators were attracted yesterday afternoon by the antics of three manatees just below the south bridge.”
	The Palm Beach Post	Sea Cows in Lake Worth	1920	Palm Beach	Thursday	13	5	2	“school of sea-cows, said by several to number at least eighteen or twenty, attracted much attention in the waters of Lake Worth yesterday a short distance below the south bridge.”
	The Palm Beach Post	City Briefs	1920	Palm Beach	Sunday	26	12	8	another sea-cow captured for Kennedy Aquarium; captured 200 feet from shore in the waters of Lake Worth
	The Palm Beach Post	Manatee Should Be Free	1920	St. Johns	Thursday	15	7	3	“large herd of manatee” seen from the sea wall at St. Augustine “almost any time of day” for “past several weeks”. “It is reported that several parties have been seen shooting at the manatee, and lovers of the curious, fearing such practice will drive the sea cows away, have vigorously protested to the authorities..that the manatees are a curiosity of great interest to winter visitors, and theref…
	The Fort Myers Press	Marco	1921	Collier	Thursday	12	5	6	manatee severed a seine net near Marco
	The Lakeland Evening Telegram	Manatee Caught Near Jacksonville Sunday	1921	Duval	Thursday	14	7	4	sea cow captured in Big Trout Creek north of Jacksonville
	The Tampa Morning Tribune	Sea Cows in Caloosahatchee	1921	Lee	Tuesday	28	6	7	“the belief in some quarters here [Fort Myers] that the Caloosahatchee river in this vicinity was without manatees, or sea-cows, has been disproved by the experience of Boy Scouts” who spotted “several” on outing.
	The Tampa Morning Tribune	Discovers Pink Ibis	1921	Lee	Thursday	25	8	3	reports received from several reliable persons that manatee, or sea cows, have reappeared in the Caloosahatchee, after an absnce [sic] of several years. A few days ago two of the big creatures…were seen in the river just north of the private pier of the Thomas A. Edison place, a day or so later five were seen on the north side of the river near Redfish Point…It is stated that until this summer no…
	The Miami Herald	School of Sea Cows is Sighted from Plane	1921	Miami-Dade	Sunday	30	1	5	school of four large manatees spotted by plane in Biscayne Bay; "The passengers and pilot declared they had never before seen such a wonderful sight."
	The Palm Beach Post	City Briefs	1921	Palm Beach	Tuesday	15	2	6	manatee spotted in Lake Worth
	The Palm Beach Post	Biggest Manatee Ever Caught Here Shipped to Smithsonian Institute	1921	Palm Beach	Sunday	19	6	1	five manatee captured from Lake Worth; one shipped to Smithsonian
	The Palm Beach Post	Bucking Sea-Cow Tosses Riders in Wild West of Local Aquarium	1921	Palm Beach	Friday	24	6	1	two men road a manatee “in regular Texas Ranger style” after capturing it in a net
	The Miami Herald	Huge Sea Cow to Smithsonian Museum	1921	Palm Beach	Sunday	19	6	4	manatee weighing more than a ton and said to be “the largest of its kind ever captured on this coast” was caught in Lake Worth near PB and sent to Smithsonian
	Tampa Daily Times	Sea Cow with Young Off Boynton	1921	Palm Beach	Friday	26	8	4	mother sea cow and two calves spotted just offshore near Boynton
	The Palm Beach Post	Scout News	1921	Palm Beach	Sunday	11	9	6	girl scout troop saw manatee at Breakers Pier
	The Tampa Morning Tribune	Giant Manatee, Largest of Species, for Tampa Museum	1922	Hillsborough	Tuesday	16	5	5	manatee killed under permit in Tampa Bay
	The Miami Herald	Family of Manatee Killed by Blasting in the Miami River	1922	Miami-Dade	Tuesday	28	3	2	manatee, along with four calves, killed by blasting at the mouth of the Miami River to deepen the shipping channel; Killing “regarded as the practical extermination of the North American manatee, which at the end of the nineteenth century , was said by authorities on the subject to have been reduced to a comparatively small band near Biscayne bay in the Miami river.”
	The Miami Herald	City Items	1922	Miami-Dade	Friday	7	4	11	blasting killed “two enormous manatee”
	The Miami Herald	City Items	1922	Miami-Dade	Thursday	6	4	2A	seven manatees spotted in Miami River south of Flagler Street bridge
	Tampa Daily Times	Florida, the Wonder State	1922	Monroe	Wednesday	3	5	4	manatee reported to have been killed in blasting the Everglades
	The Tampa Morning Tribune	untitled	1923	Duval	Tuesday	10	4	4	spotting of sea cow near Jacksonville
	Miami Daily Metropolis	untitled	1923	Duval	Thursday	8	2	24	manatee cow washed ashore on banks of St. Johns near Jacksonville “during recent high wind”
	The Fort Myers Press	Spies Big Manatee	1923	Lee	Tuesday	13	2	1	big manatee spotted at Shell Island south of Fort Myers
	The Miami News-Metropolis	Sea Cow Gives Canoeists Aquatic Kick	1923	Miami-Dade	Monday	30	7	11	manatee gave canoeists of the Miami Kanoe Klub a thrill when it jostled their vessel.
	The Palm Beach Post	Commissioner Takes Illegal Fishing Outfit	1923	Palm Beach	Wednesday	5	12	9	party of fisherman doing illegal seine net fishing in Lake Worth caught manatee
	The Miami News-Metropolis	Why Do Men Kill?	1923	Volusia	Thursday	1	2	6	laments the killing of a manatee in the St Johns or Lake Monroe for sport; “Because of the frequent desire to secure one “for exhibit purposes only” and because of the ruthless destruction by those who have a passion for “killing something,” the manatee is fast reaching the extinction period.”
	The Fort Myers Press	Manatees Sighted from River Bridge	1924	Lee	Tuesday	14	10	1	“quite a number of these strange sea cows” said to have been seen from the bridge over the Caloosahatchee
	The Fort Myers Press	100-Pound Tarpon is Initial Catch of Henry Tanner	1924	Lee	Thursday	24	7	1	reported spotting of 20 seacows at the Caloosahatchee bridge; “the encyclopaedia [sic} theory that the manatee is almost extinct is exploded”
	The Miami Herald	“Herd” of Sea Cows is Seen Near Miami	1924	Miami-Dade	Tuesday	1	1	2	“herd” of 14 sea cows spotted by yacht sailor in vicinity of Cape Florida; “So far as he can learn from talking with fisherman and seagoing men, such a school of sea cows has never before been seen in this vicinity.”
	The Miami Herald	Large Sea Cow Taken for Miami Aquarium	1924	Miami-Dade	Friday	4	1	9	large sea cow captured “after a hard struggle” in south end of Biscayne Bay by Charles H. Thompson for Miami aquarium
	The Miami Herald	Many Catches Made by Miami Anglers	1924	Miami-Dade	Friday	26	9	2	fishing report noted “manatee was seen disporting about the bay {Biscayne]…but she was not molested, being protected by law.”
	Miami Daily News and Metropolis	Cows Respect Flagler St. Flower Beds But This Variety Roams River Bottoms	1924	Miami-Dade	Friday	5	12	21	watchman at Miami ave bridge reported seeing sea cows “by two and threes” going up river; Said to have been unusual sight, credited to the fact that “the sea-cows decided the water in the bay was too chilly, and they went up into the warmer waters of the river.”
	Tampa Daily Times	Giant Sea Cow is Captured for Fair	1924	Sarasota	Tuesday	29	4	13	manatee captured off Casey’s Pass under permit by HL Ferguson for South Florida Fair Museum of Tampa; “this mammal has become so nearly extinct in American waters that not one fisherman in twenty has ever seen one and Florida has protected them by a fine of $500 for the killing.”
	The Evening Reporter-Star (Orlando)	Early Melon Crop Along Indian River Meets Demand	1925	Brevard	Tuesday	26	5	2	Captain reported seeing “a drove of 40 or more sea cows…frolicking in the warm waters” between the Indian and Banana rivers in Newfound harbor
	South Florida Developer (Stuart, Florida)	“Manatee (Sea Cow) Captured Near Stuart”	1925	Martin	Friday	27	2	21	manatee captured near Stuart [photo only]
	The Miami Herald	Miami Beach Society	1925	Miami-Dade	Tuesday	24	2	10A	yachting party reported see “a thrilling battle between an enormous sea-cow and a school of sharks” near Miami
	The Palm Beach Post	Saunterings	1925	Palm Beach	Thursday	9	4	10	“Many people cruising in the southern part of Lake Worth are able to see a pair of manatees, or sea cows, which inhabit that end of the lake"; "The manatee is almost extinct and these are under the protection of the State of Florida and every effort is being made to preserve them and their young, as these few in southern Florida are the only ones known to exist on this continent”
	The St. Petersburg Times	Skull Cast Up By Sea Baffles Mariners’ Lore	1925	Pinellas	Monday	2	2	13, 17	skull found by angler in St. Petersburg identified as manatee; "Now they are about as extinct as the dodo and have chosen the Ten Thousand islands for their pasturage"
	The St. Petersburg Times	Ship Brushes Disaster on Cruise	1925	St. Johns	Sunday	25	10	9-3	sea cow spotted about 25 miles north of St. Augustine
Berry, Robert E.	The Ft. Lauderdale Daily News	Sea Cow Frolics in Ocean Off Ft. Lauderdale	1926	Broward	Monday	29	3	6	sea cow spotted by yachting party at mouth of New River [near Fort Lauderdale]
	The Fort Lauderdale Daily News	Sea Cow Frolics in Ocean Off Lauderdale	1926	Broward	Monday	29	3	6	sea cow spotted off coast near Fort Lauderdale; “probably Florida’s last surviving specimen of this remarkable mammal.”
	The Tampa Morning Tribune	Huge Sea Cow Found Dead at Punta Gorda	1926	Charlotte	Saturday	16	1	B-1	“huge sea cow” found dead in Charlotte Harbor; “Gashes on its head and face indicate perhaps it was struck by the prow of some vessel, which was heedless of the playful; gamboling of the monster sea cow.”
	Stuart Daily News	Scene of Saturday’s Treasure Hunt is Paradise of Nature	1926	Martin	Friday	12	3	2	Manatee spotted by fisherman near Treasure Island, near Stuart
Hyams, Larry	Stuart Daily News	Thoughts Wild and Be Wildered	1926	Martin	Thursday	5	8	3	“Commodore Kitching was seen around town yesterday toting the head of a manatee or sea cow which someone had killed. The Commodore tells us there is a fine of $500 for killing one of the ‘critters’”.
Lyons, Harry	South Florida Developer	Thoughts—Wise and Otherwise	1926	Martin	Tuesday	2	3	10	manatee spotted at Treasure Island [near Stuart]
	The Miami Herald	Sea Cow and Calves Seen in Miami River	1926	Miami-Dade	Sunday	5	12	8	sea cow and two calves seen in Miami River; “are becoming increasingly scarce in the world. Nearly all of those existing in this area are now said to be found in Biscayne bay.”
	The Miami Herald	Sea Cows are Seen	1926	Nassau	Sunday	8	8	51	“four mammoth sea cows” seen at Fernandina, during work on jetties; “As far as is known this is the first appearance of the mammals in these waters.”
	The Miami Herald	Watch Your Gun	1926	Palm Beach	Sunday	26	12	36	manatee “wandered up into a canal near Delray and was shot by a hunter.” ; “The Manatee, rapidly going extinct, had been badly wounded, presumably by a propeller blade.”
	The Miami Herald	Tarpon is Caught in St. Johns River	1926	Volusia	Sunday	22	8	52	sea cow and two calves reported on Spring Creek [St Johns, Deland area]
	The Cocoa Tribune	Sea Cows Playing in River this A.M.	1927	Brevard	Tuesday	21	6	4	group of sea cows seen playing in Indian River at Cocoa; “The manatee was almost extinct in the water of Florida until complete protection was given them and the effect of this conservation is becoming apparent in the number which is reported from time to time.”
	The Palm Beach Post	Cold as a Fish? List’ to this Tale of Amphibian Affections or Tragedy of Seacows’ Mate	1927	Indian River	Monday	12	12	5	manatee killed during blasting at Vero Beach; "one less member of the manatee tribe in Florida”
	The Bradenton Herald	Family of Five Manatees are Sighted from Anna Maria Dock	1927	Manatee	Sunday	3	7	1	family of five sea cows spotted from Anna Maria dock
	Miami Daily News	Huge Sea Cow Seen By Several at Tahiti Beach	1927	Miami-Dade	Sunday	3	7	11	“huge” sea cow seen at Tahiti Beach, Coral Gables; "first time a sea cow has been sighted so close to shore in that district.”
	Tampa Daily Times	1,600 Pound Manatee Killed at Daytona	1927	Volusia	Friday	16	9	9	wounded male manatee came ashore at Daytona Beach, "four of his mates stood guard over him until he was killed;” “apparently wounded by both a harpoon and gun fire”
	The Cocoa Tribune	Twelve Manatees Observed in Indian River Here Yesterday Morning	1928	Brevard	Thursday	12	7	5	school of 12 manatees seen playing near Cocoa-Merritt Island bridge; “Rarely is a manatee seen in the river, but more rarely is a school of twelve seen at one time in the Indian River. The manatee is protected by a state law and is almost extinct.”
Tuttle, Grace Norman	The Miami Herald	Echoes of Miami	1928	Brevard	Sunday	1	7	6	“six or seven to be seen along the river front at Cocoa” along with “three old ones and their calves” closer to shore”
	The Fort Lauderdale Daily News	Sea Cow Tows Anglers Up and Down the New River	1928	Broward	Wednesday	14	3	1	two fishermen given “Nantucket sleigh ride” when they hooked “an immense sea cow in the New River
	The Vero Beach Press-Journal	The Vero Beach Press-Journal	1928	Indian River	Tuesday	27	3	4	what was assumed to have been a human body seen floating in San Sebastian River near Roseland turned out to be “not of a man, but a manatee, a rare mammal which inhabits the San Sebastian bay and river.”
	Evening Reporter-Star (Orlando)	Here and There Over Florida	1928	Lee	Monday	25	6	3	manatee killed by dynamite charge used to clear Caloosahatchee river channel near Ft Myers
	The Miami Herald	5 Sea Cows Seen at Play in Biscayne Bay	1928	Miami-Dade	Monday	2	7	4	5 sea cows seen playing in Biscayne Bay near Rogers Air Line Base
	The Miami Herald	Sea Cow Wins 2-Hour Battle for Freedom	1928	Miami-Dade	Sunday	15	7	18	attempt to capture manatee for aquarium failed after two hour “battle” when harpoon failed to hold
	The Miami Herald	Manatee Wins Long Fight for Freedom	1928	Miami-Dade	Wednesday	1	8	11	another attempt to capture manatee for aquarium failed after four hour “fight
	The Miami Herald	Home in Tank Follows Five-Hour Battle of Sea Cow	1928	Miami-Dade	Tuesday	7	8	14	aquarium finally caught one manatee and hauled in turtle net
	The Miami Herald	Choice Seaweed Draws Sea Cow to Yacht Basin	1928	Miami-Dade	Friday	31	8	5	"sea cow was a guest of the city yacht basin department yesterday, the first that has ever paid a visit to the city piers and municipal yacht basin.”
	The St. Petersburg Times	The Manatee	1928	St. Johns	Wednesday	6	6	4	St. John’s river steamer struck and killed manatee; “a reminder that there still are some of those unique animals in existence in some of our Florida waters.”
	The Cocoa Tribune	Manatees Play in the Indian River	1929	Brevard	Thursday	22	8	4	manatees spotted in Indian River near Coco; "becoming rare in the waters of Florida, or are supposed to be extinct” but not not “an uncommon sight..under the docks in the business section of this city”
	The Miami Herald	Sea Cow Strays into Davie Canal	1929	Broward	Friday	11	1	27	sea cow got trapped in locks of the South New River near Davie; “Local fishermen state that it us unusual to hear of this animal being found so far from the ocean, although they are not rare in the waters of south Florida”
	The Fort Lauderdale Daily News	Large Manatee Plays in River	1929	Broward	Friday	6	12	1	large manatee “disporting under the Andrews avenue bridge” in Fort Lauderdale
	The Daily Democrat (Tallahassee)	Sea Cow Disturbs Florida Visitors	1929	Hillsborough	Thursday	18	4	4	visitors to Tampa picnicking on the Hillsborough River “horror stricken” by sea cow
	The Tampa Morning Tribune	Manatee Upsets Picnic Party at Hannah’s Whirl	1929	Hillsborough	Friday	12	4	4	picnickers on banks of Hanna’s whirl in Hillsborough River interrupted by manatee
	The Fort Myers Press	5 Large Manatee Play Around River Bridge in East End	1929	Lee	Friday	10	5	4	five big manatee observed “sporting themselves” in the Caloosahatchee near the bridge; "At one time Manatee were plentiful in the river but they are seldom seen today. They are harmless and easily killed despite their mammoth size.”
	The Fort Myers Press	Ton Sea Cow Sighted	1929	Lee	Tuesday	24	9	2	sea cow sighted by workmen in the turning basin of the harbor front at Fort Myers
	Miami Daily News and Metropolis	Charter Boast Report Many Fine Catches in Gulf Stream	1929	Miami-Dade	Wednesday	27	11	11	charter captain captured manatee near Norris’ cut, near Miami
	The Palm Beach Post	Manatee, Mammal of the Deep, is Victim of Lake Collision	1929	Palm Beach	Tuesday	2	4	3	carcass of manatee “lay on the lawn” of an estate on Lake Worth; “its back was ripped open” by boat; “almost extinct species in south Florida”
	The St. Petersburg Times	Dead Manatee Blown to Northern Florida	1929	Wakulla	Sunday	27	10	15	dead manatee found just south of St Mark’s lighthouse near mouth of Pinhooks river; presumably “blown up into this section by the late storm”
Fowler, O. Clyde	The Fort Lauderdale News	On Las Olas Beach	1930	Broward	Tuesday	4	3	3	sea cow sighted off beach of Fort Lauderdale
	The Tampa Morning Tribune	Fisherman Catches Huge Sea Cow While Seining	1930	Gulf	Saturday	30	8	13	fisherman caught manatee in seine in ocean off St. Andrews bay/Port St. Joe
	The Fort Myers Press	Chicago Party of Sportsmen Catch Tarpon	1930	Lee	Tuesday	4	3	6	fishermen accidentally hooked in tail while trolling down the coast” from Fort Myers
	Miami Daily News	Sea Cows' Secrets Are Bared By Aquarium's Baby Manatee	1930	Miami-Dade	Sunday	10	8	5	"The Florida species is growing rare annually, although it is not uncommon to see a specimen in the Miami river, said to be the last stamping [sic] ground of the sea cow on this continent…On the west coast of Florida, where once the manatee roamed in large herds, it is practically extinct."
	The Bradenton Herald	Manatee Seen in Local Water For The Third Time in Past Few Weeks	1930	Manatee	Wednesday	9	7	7	spotting of third manatee in 3 weeks off Bradenton cited as evidence that the manatee “has returned to make his abode in his old time haunt”
	Miami Daily News	800-Pound Sea Cow Captured in Bay for Zoo in Germany	1930	Miami-Dade	Friday	18	4	13	aquarium captured manatee in the city yacht basin
	Orlando Morning Sentinel	Catches Baby Sea Cow in His Hands	1930	Palm Beach	Saturday	20	9	8	bridge tender near Lake Worth caught a 25 lb. baby manatee “with his bare hands” “as it grazed on marine plants around the bridge piling”
	The Fort Lauderdale Daily News	Always Interesting	1931	Broward	Thursday	21	5	4	giant sea cow seen on Las Olas Beach (near Fort Lauderdale), “attaracting considerable interest among spectators and bathers on the beach”
	The Fort Lauderdale Daily News	Big Fat Duck is “Taken for Ride”	1931	Broward	Saturday	25	7	1	sighting of sea cow in canal section of western Broward Co.
	The Fort Myers Press	Indiana Party Return from Cruise Among Islands on “Star.”	1931	Collier	Tuesday	6	1	5	“an occasional manatee or sea cow” reported spotted on cruise through Ten Thousand Islands
	The Fort Myers Press	1,200-Pound Sea Cow Plays in First Street Back Yards to the Alarm of Newcomers	1931	Lee	Wednesday	28	1	1	“mammoth” manatee observed “grazing in the shallow waters of the river” back of homes in Fort Myers; several also reportedly by a captain in upper reaches of the Caloosahatchee (one killed by the boat); “Manatee are not unknown in the river here but they are seldom seen within the city limits. They generally stay in the river above the A.C.L. bridge but are often sighted in San Carlos bay and Pin…
	The Fort Myers Press	Tarpon Plentiful Up River, Say Fishermen	1931	Lee	Monday	2	2	5	highlight of trip up the Caloosahatchee was sight of a sea cow “grazing on the grass along the bank” of the Orange River about a mile above mouth
	The Bradenton Herald	Dead Manatee Found on River By a Fisherman	1931	Manatee	Thursday	5	3	10	dead manatee 6 ft long found on Manatee River
	The Miami Herald	Sea Cow Defies Crew Before Being Bagged	1931	Miami-Dade	Friday	21	8	6	Miami aquarium captured manatee after “six weeks of search” and “a battle in which she dragged one man overboard and defied for more than two hours and a half the efforts of a boat’s crew to ‘bag’ her.”
	Miami Daily News	Manatee is Faithful to Death	1931	Miami-Dade	Sunday	8	11	1	dying manatee and mate spotted by fishermen in Biscayne Bay
	Miami Daily News	This State of Affairs	1931	Palm Beach	Tuesday	6	1	4	Capt. Fred Alexander lassoed sea cow off Palm Beach
	Orlando Sunday Sentinel	Herd of Sea Cows Visit Lake Worth	1931	Palm Beach	Sunday	18	1	1	“herd” of 25-35 sea cows came into Lake Worth and “began disporting themselves about the lake”
	The Cocoa Tribune	Manatees Provide Sight for Residents this Week	1932	Brevard	Thursday	4	8	1	herd of about 12 manatees seen playing in Indian River near Cocoa; "provided quite a sight for many of our people who have never before seen them”; “said to be getting fewer in number”
	The Fort Lauderdale Daily News	Blasters Expect Fish; Get Sea-Cow	1932	Broward	Friday	20	5	1	manatee killed during blasting of canal near Pompano; “workers brought the corpse to shore where it remained throughout the day as an attraction for curious sight-seekers.”
	The Evening Reporter-Star (Orlando)	Big Sea Cow Holds Up Mermaid’s Dive	1932	Indian River	Tuesday	26	7	1	woman about to dive from dock into Indian River glanced down to see large sea cow; "this is the first to be reported here in years”
	The Fort Myers News-Press	“Sea Serpent” in San Carlos Bay is Only Manatee Group	1932	Lee	Tuesday	16	8	1	“five manatee family” spotted in San Carlos Bay heading toward Punta Rassa and mouth of Caloosahatchee
	Miami Daily News	Whistling “Fish” Newest Yarn	1932	Miami-Dade	Thursday	5	5	1	engineer on cable ship awakened by manatee rubbing against hull
	The Vero Beach Press-Journal	Fishing News	1933	Indian River	Friday	15	9	1	three big sea cows reported off Wabasso Beach (Indian River Co)
	The Stuart Daily News	Plenty of Manatee Here But You Must Not Kill	1933	Martin	Tuesday	9	5	1	“herd of playful sea cows” furnished “free aquatic entertainment” for residents of Palm City (near Stuart)
	The Stuart Daily News	Manatee Munches Manna of Lowly Hyacinth	1933	Martin	Monday	10	7	1	manatee spotted eating water hyacinth that was blocking St. Lucie canal (near Stuart)
	Miami Daily News	Cow’s Milk Feeds Sea Calf	1933	Miami-Dade	Wednesday	2	8	1	manatee calf rescued from Little River near Miami, taken to aquarium
	The Fort Myers News-Press	County Officials Enjoy Week’s Cruise	1934	Collier	Wednesday	27	6	5	county officials on fishing cruise in Everglades spotted “huge sea cow”
Bradford, Fred P.	Miami Daily News	Daily News Fishing Guide	1934	Monroe	Monday	3	9	6	reports seeing manatee in Garden Cover, Monroe Co.
	The Fort Myers News-Press	Outboard Voyagers Return in Fishing Cruise of Florida	1934	Monroe	Wednesday	14	11	1	fishing expedition reported “Shark River [Monroe Co.] filled with manatee”
	The Fort Lauderdale Daily News	Sea Cows Stage Water Sports Show in River	1935	Broward	Friday	29	3	1	“Three seacows...entertained spectators of Seventh ave. bridge over New River"
Warren, Luke	The Fort Lauderdale Daily News	Fish Tales	1935	Broward	Thursday	14	11	4	“several manatees…have been reported seen in the west New River, evidently disturbed by the recent high tides”
	The Fort Myers News-Press	Dead Manatee Buried on Fill	1935	Lee	Wednesday	25	12	1	“riverfront residents [Fort Myers] demanded removal of…manatee calf which washed up dead”; “evidently killed by dredges working in the Caloosahatchee above town”
	The Miami Beach Tribune	Dynamite Blast Kills 3; 275 on Liner Barely Escape	1935	Miami-Dade	Wednesday	16	1	2	blasting near Miami killed manatee; "washed ashore 3,000 feet away, dead as a smelt, with a huge hole blasted through its side.”
Roman, Erl	The Miami Herald	Angler’s Notes	1935	Miami-Dade	Thursday	16	5	10	sea cow spotted swimming along surface near Point View (Miami area)
Roman, Erl	The Miami Herald	Angler’s Notes	1935	Palm Beach	Monday	16	9	9	fisherman caught manatee in cast net in Lantana area (Palm Beach County)
	The Palm Beach Post	Maj. Clark Tries Hand at Riding Beached Seacow	1935	Palm Beach	Monday	4	2	1	large sea cow that had been “feeding and playing” at Jupiter Inlet, became “stranded on a sandbar”
Snook, Evelyn	The Bradenton Herald	Peaceful River is Churned Into Fury by Manatees, Mammals of Tropics, That Had Gone Aground	1936	Manatee	Friday	27	11	50	reported spotting of two manatees in Manatee River
Pierson, Virgil	The Miami Tribune	Along the Waterfront	1936	Miami-Dade	Tuesday	2	6	11	Miami aquarium captured sea cow
Roman, Erl	The Miami Herald	Angler’s Notes	1936	Miami-Dade	Thursday	25	6	9	two babies and mother sea cow “got stranded on low tide in the surf off Thirty-third street, Miami Beach”; "Several hundred spectators were attracted by the incident”
Snelling, Tracy	The Miami Tribune	Along the Waterfront	1936	Miami-Dade	Saturday	25	7	4-A	large manatee “has been contendly feeding on floating cow grass around the basin [Miami city yacht basin] for the past two days"
Snelling, Tracy	The Miami Tribune	Along the Waterfront	1936	Miami-Dade	Thursday	17	9	4	Capt Fine caught manatee
Snelling, Tracy	The Miami Tribune	Along the Waterfront	1936	Miami-Dade	Thursday	1	10	4	“a large manatee or sea cow feeding placidly beneath the Flagler st. bridge yesterday cause quite a crowd to collect”
	The Miami Tribune	Sea Cow Grazes in St. Augustine	1936	St. Johns	Sunday	24	5	17	sea cow “became a settler in St. Augustine today when it took up a residence in Lake Sachez-Maria in the heart of the city.”
Taylor, Ed G.	News-Tribune (Fort Pierce)	Fishing	1936	St. Lucie	Sunday	29	3	4	fisherman spotted large manatee in the Indian River near Fort Pierce
	The Fort Lauderdale Daily News	Vandal Act	1937	Broward	Saturday	17	7	6	"boatmen of the [New] river discovered a dead manatee...The animal…had been killed by a bullet through the head.”
	Tampa Daily Times	Manatee Killed by Ferryboat in St. Johns River	1937	Duval	Tuesday	26	10	3	“A manatee, odd gentle sea mammal, met death in the St. Johns River in the midtown section of Jacksonville” when it was struck by a ferryboat.
	Tampa Daily Times	Tampan Reports Seeing Manatees in Channel Here	1937	Hillsborough	Thursday	15	7	4	“Two manatees—commonly known as ‘sea cows’ and rarely seen in the waters around Tampa—were reported sighted…east of the Davis Islands bridge…”
	The Stuart Daily News	News Brief and Comments	1937	Martin	Thursday	12	6	1	large manatee “was observed sporting in the St. Lucie for several hours yesterday afternoon in waters above Palm City bridge"
Halgrim, Ronald	The Fort Myers News-Press	Pick-Ups	1938	Lee	Thursday	13	1	6	large bull manatee spotted by plane near Sanibel/Punta Rassa
	The Fort Myers News-Press	Fish Lore	1938	Lee	Sunday	16	1	4	three large manatee spotted at mouth of Orange River (Fort Myers area) by fishing party
	The Bradenton Herald	Workers on Barge Report Seeing Manatee in River	1938	Manatee	Sunday	18	9	12	employees of dredging company reported seeing manatee “disporting in the Manatee River" near West Palmetto; "none has been reported seen for a number of years. The belief has been that the species common to this section had long been extinct.”
	The Daily Democrat (Tallahassee)	St. Lucie Sea Serpent	1938	Martin	Monday	17	1	4	four manatees spotted near St. Lucie inlet
	The Morning Sentinel (Orlando)	Baby Sea Cow Rescued and Nurtured on Cows Milk	1938	Miami-Dade	Thursday	4	8	4	baby sea cow “found wallowing in shoal water” in Miami was captured by two boys and given to the aquarium; “mother apparently had been killed”
	The Miami Herald	Police to Rescue of Four Sea Cows	1938	Miami-Dade	Friday	17	6	26	four sea cows became stranded in shallow water in Miami after “disporting themselves too close to the Miami Beach shoreline”
	The Palm Beach Post	Sea Cow Sighted	1938	Palm Beach	Wednesday	6	4	4	large sea cow spotted off municipal bathing beach (Palm Beach)
	Miami Daily News	Manatees Like to Give Rides to Small Boys	1938	Volusia	Sunday	1	5	19	boys playing in New Smyrna boat basin reportedly rode manatees
Vreeland, Capt. James B., Jr.	The Fort Lauderdale Daily News	Sea Stories	1939	Broward	Saturday	16	12	8	three boys fishing near Port Everglades spotted manatee bull, cow and calf
	The St. Petersburg Times	Sarasota Sheriff is Wondering What to do With Captive Sea Cow	1939	Collier	Wednesday	21	6	8	manatee caught in Ten Thousand Islands was taken into custody by sheriff in Sarasota after man who captured it was not paid by whoever had asked to have it for “display in northern cities.”
Allyn, Rubert	The St. Petersburg Times	New Fishing Tackle is Arousing Curiosit	1939	Hernando	Tuesday	18	7	10	report of sea cow around Pine Island (Hernando County)
Kyle, Carlisle	The Tampa Morning Tribune	Hook, Lyin’ and Sinker	1939	Hillsborough	Monday	17	4	10	manatee sighted by several fishermen at foot of Platt street bridge in Tampa
Kyle, Carlisle	The Tampa Morning Tribune	Hook, Lyin’ and Sinker	1939	Hillsborough	Wednesday	22	11	12	“some sea cows have been sighted this week near the Davis causeway”
	The Tampa Morning Tribune	In Our Town	1939	Hillsborough	Wednesday	27	12	7	dead sea cow found in Hillsborough River at foot of Ross Ave, Tampa; “manatees or sea cows are really a rarity in the river”
	The Fort Myers News-Press	Sea Cow Upriver	1939	Lee	Thursday	2	2	7	passengers on upriver excursion “thrilled at the sight of a large manatee..near the mouth of the Orange River”
	The Bradenton Herald	Manatee, Sea Cow, Reported in River	1939	Manatee	Wednesday	2	8	8	manatee spotted in Manatee River near Palmetto
	The Palm Beach Post	Local Fishermen Return with Yarn of Mad Ride Around Inlet	1939	Martin	Saturday	16	9	2	fishermen who apparently hooked manatee taken for two hour ride around Jupiter Inlet, near Palm Beach
Staffer, Henry	The Miami Herald	The Town Cryer	1939	Miami-Dade	Friday	10	11	1	three manatees “have been putting on impromptu shows for the tourists and residents along the sea wall” in Miami
Staffer, Henry	The Miami Herald	The Town Cryer	1939	Miami-Dade	Monday	27	11	B-1	report that "entire family of manatees…makes periodic visits to the bay…and that one is now carrying the fresh scars of a harpoon.”
	The Fort Pierce News-Tribune	Mother “Sea Cow” and Baby Seen Cavorting in Indian River Here	1939	St. Lucie	Friday	28	7	8	mother and baby sea cow “seen cavorting in the vicinity of the east bridge” in the Indian River, near Fort Pierce; “The animals, once rather plentiful but now a rare sight in these waters, attracted a crowd of spectators.”
	The Fort Myers News-Press	Sea Cow Caught, Freed By Anglers	1940	Lee	Monday	29	1	1	people fishing in Caloosahatchee River caught a 300 pound manatee
Mickle, Margaret	The Fort Myers News-Press	Local Low Downs	1940	Lee	Tuesday	30	1	4	sea cows spotted playing in the yacht basin in Fort Myers
	The Fort Myers News-Press	Sea Cow Killed by Upriver Frost	1940	Lee	Saturday	3	2	1	sea cow “evidently...killed by cold water” found by man on Caloosahatchee River near Olga and hauled to Fort Myers on trailer; “Others in the herd apparently survived the freeze.”
	The Bradenton Herald	Bradenton Brevities	1940	Manatee	Monday	19	8	2	two huge sea cows seen “disporting themselves in the waters of the Manatee river”
	The Stuart News	Manatee, Elusive Mammal, Brings Scientist Here on Research Task	1940	Martin	Thursday	16	5	1	Dr. Lawrence Irving from Swarthmore College attempted to capture manatees in St. Lucie (near Stuart) but they escaped
	The Stuart News	Palm City News	1940	Martin	Thursday	23	5	20	Palm City fishermen finally caught manatee in St. Lucie for Professor Irving
	The Miami Herald	Skinned ‘Gator, Dead Sea Cow Excite Police	1940	Miami-Dade	Wednesday	14	2	17	dead sea cow washed up on county causeway in Miami. “…curious motorists, who stopped to get a look, caused a traffic snarl”
	The Miami Herald	‘Sea Cow” Loses Long Battle	1940	Miami-Dade	Friday	29	3	B-1	sea cow captured for Miami aquarium to replace one who “had died after refusing to eat.”
Munroe, Bob	Miami Daily News	Fishing Guide	1940	Miami-Dade	Saturday	15	6	11	“four or five sea-cows in the Miami river above the 2th ave bridge"
	The Miami Herald	Sea Cows Go Aground Near Baker’s Haulover	1940	Miami-Dade	Friday	23	8	9	two sea cows, part of a school of eight, became stranded in shallow water in Baker’s Haulover in Miami before freeing themselves
	The Palm Beach Post	Firemen Battle Flames Knee-Deep in Water While Cowboys of Sea Try to Get Sea Cow	1940	Palm Beach	Friday	9	2	1	baby sea cow “got into shallow water in the midst of the season’s largest crowd of bathers” at municipal beach in Palm Beach
	The Fort Pierce News-Tribune	The Big One, as Usual, Got Away from Anglers	1940	St. Lucie	Sunday	3	3	8	anglers offshore near Fort Pierce harpooned a manatee and fought for two hours to land it, but it got away after line got caught in prop
	The Fort Pierce News-Tribune	Jensen News	1940	St. Lucie	Sunday	20	10	7	large manatee “drifted shore” in Jensen, near Fort Pierce
	The Fort Lauderdale Daily News	“Whales” are In Canal in County	1941	Broward	Sunday	14	9	9	northern visitor to Fort Lauderdale mistook manatees in canal for whales
	The Fort Myers News-Press	Manatee Dies a Natural Death	1941	Lee	Sunday	16	3	1	woman and her daughter were boating on the Orange River “had the rare privilege of witnessing the natural death of a mammoth manatee”; cause of death unspecified but notes that several died previous year in cold snap.
	Orlando Morning Sentinel	Sea Cow’s Glands Needed: Medic Gets One in Biscayne	1941	Miami-Dade	Tuesday	1	4	3	“noted glandular expert” harpoons manatee in Biscayne Bay after spotting from Goodyear Blimp
Roman, Erl	The Miami Herald	Kingfish are Anglers’ Best Bet in Offshore Waters	1941	Miami-Dade	Saturday	1	3	6-B	six manatee spotted in Shark river (Miami area)
	The Fort Lauderdale Daily News	The Palm Leaf Fan	1942	Broward	Friday	25	9	5	sea cow rocked a row boat in Fort Lauderdale; “Sea cows are often glimpsed browsing along the river’s edge near Seventh Ave. bridge”
	The Bradenton Herald	Sights Manatee	1942	Manatee	Wednesday	12	8	2	sea cow, “a mammal which has become almost extinct in local waters, was observed in the Manatee river”
Munroe, Bob	Miami Daily News	Fishing Guide	1942	Martin	Wednesday	16	9	14	man from Bronx fishing in lower St. Lucie reported sea serpent, turned out ot be “a herd of five manatee in single file” with one in lead sticking up head
Roman, Erl	The Miami Herald	Fishing	1942	Miami-Dade	Monday	8	6	8	youngsters shot a manatee in Lake Palmer, a “glorified rock pit off the Miami river”
Munroe, Bob	Miami Daily News	Fishing Guide	1942	Miami-Dade	Sunday	20	9	31	a couple of manatees “have been cavorting along the bayfront bulkhead” in Miami
	The Fort Pierce News-Tribune	Anglers Choose Officers for ’42	1942	St. Lucie	Wednesday	4	2	1	three sea cows (two adults and calf) reported feeding in the yacht basin in FP
	The Bradenton Herald	Manatees Stage Show In River	1943	Manatee	Friday	2	7	2	three large manatees “staged a show” in Manatee River; "it’s a rare occasion when one is seen today. Super rare when a “herd’ of three is observed.”
	The Bradenton Herald	Manatee Seen Again	1943	Manatee	Sunday	4	7	2	sea cows seen “disporting again there [in Manatee River] yesterday”
	The Palm Beach Post	‘Gator Goes Callin’	1943	Martin	Saturday	9	10	6	sea cow washed up on shore of St. Lucie River
Arne, Sigrid	The Palm Beach Post	A Woman’s Place is in a Plane Where the Only Men are Pupils	1943	Miami-Dade	Thursday	1	4	7	seaplane base in Miami had trouble with a sea cow “that likes to feed right where the planes come in”
	The Tampa Morning Tribune	The Gulf Gleam	1944	Hillsborough	Wednesday	14	6	6	“residents along the western shores of Davis Islands were amazed…by a herd of sea cows grazing in the waters close by the seawall.”
	The Fort Myers News-Press	Tarpon, Sea Cow on Fishing Jaunt	1944	Lee	Friday	25	2	1	fishing trip to waters of the upper Caloosahatchee encountered manatee
	The Miami Herald	Sea Cows Upsetting to Golfers	1944	Miami-Dade	Sunday	11	6	2-C	five sea cows disturbed golfer on Miami course when they “broke loose with their antics trying to battle the tide in the canal”
	Miami Daily News	Manatee Sea Circus Off Bath Club	1944	Miami-Dade	Monday	30	10	13	a couple of manatee “invaded the riparian precincts of the Bath club at Miami Beach Sunday afternoon and for an hour provided a one-act aquatic circus”
	Miami Daily News	Miami’s Own Whirligig	1944	Miami-Dade	Monday	30	10	13	sea cow “intruder performed right on the sand bar near shore to an audience of amazed sunbathers who watched him flay the water with his fins, poke the wave-crests with his enormous snout and finally float out to sea once more”
Carroll, Lorna	The St. Petersburg Times	Along the Waterfront	1944	Pinellas	Sunday	26	3	25	“Huge” manatee found washed up on bayou near St. Petersburg
	The Fort Lauderdale Daily News	Body of Sea Cow Discovered Here	1945	Broward	Friday	7	9	6	body of sea cow found floating in the Intracoastal at Port Everglades
Mallants, Salty	Miami Daily News	Fishing-Hunting	1945	Collier	Tuesday	18	12	3	report of boat striking fishing boat near Everglades City
	The Fort Myers News-Press	Sea-Cow Carcass Discovered in Bay	1945	Lee	Friday	30	3	1	sea cow carcass discovered by fishing guide in Estero Bay
	The Miami Herald	He Went One Way, ‘Body’ the Other	1945	Miami-Dade	Monday	2	4	14	fireman thought he saw dead body floating in Biscayne Bay found out it was a live sea cow
Roman, Erl	The Miami Herald	Fishing	1945	Miami-Dade	Thursday	9	8	17	reports sighting of three manatee by person with Florida Power and Light Co.; "Now, however, they are so few in number that one is seldom seen.”
	The Miami Herald	Sea Cows Hired by Miami Springs	1945	Miami-Dade	Friday	10	8	15	"Miami Springs has put four manatees on its payroll to help keep Twin Lakes free of vegetation”; Said to have “attracted large crowds by their frolicking in the water”; Three more had entered the lakes but escaped before they could be trapped
Roman, Erl	The Miami Herald	Egrets, Herons, Ibis in Natural Habitat are a Thrilling Sight	1945	Monroe	Sunday	30	12	19	spotted manatee on cruise of Joe river near Lake Ingraham ; Audobon Society warden Barney Parker quoted as saying “I think they are on the increase again, although they are still few in number”
	The Cocoa Tribune	Sea Cows In River Thrill Spectators on City Street	1946	Brevard	Thursday	27	6	1	three sea cows “played in waters of the Indian River…to the delight of many spectators” in city of Cocoa
Roman, Erl	The Miami Herald	Sea Cow, Calf Resent Rescue, Then Like It	1946	Broward	Thursday	14	2	19	sea cow and calf trapped on freshwater side of temporary dam in New River in Miami before they were netted and moved to downstream side
Grotegut, Joe	Tampa Daily Times	Today in Tampa	1946	Hillsborough	Saturday	16	11	2	sea cow bobbing in water near Plant Park in Tampa attracted crowd of 30 spectators
Blalock, Bill	The Tampa Morning Tribune	In Our Town	1946	Hillsborough	Sunday	22	12	15	man climbing radio tower in Tampa spotted three of the “rare” manatee in Hillsborough River
	The Fort Myers News-Press	11 Large Manatee Spotted in River	1946	Lee	Saturday	6	4	1	11 manatee spotted by plane by state conservation agent in river near Fort Myers; agent said “I don’t know any old-timers around here that have ever seen as many as 11 manatee in one bunch before”
	The Bradenton Herald	‘Sea Cows’ Are Seen in River	1946	Manatee	Thursday	23	5	11	sea cows seen in upper reaches of the Manatee River; notes that is about same time of year as previous year; “It is possible that they raise their young there.”
Roman, Erl	The Miami Herald	Big Sea Cow Caught, Taken to Aquarium	1946	Miami-Dade	Wednesday	20	3	4	one of four manatees caught upstream of dam in Biscayne canal caught and taken for aquarium
	The Palm Beach Post	‘Rancher’ Nets Sea Cow in Canal	1946	Miami-Dade	Thursday	21	9	7	one of manatees trapped in Biscayne canal captured by agent of State Conservation Department; to be placed in “Theater of the Sea” in Keys
	The Fort Myers News-Press	Cruise to Labelle	1947	Hendry	Saturday	29	3	3	cruise upstream from Fort Myers to Labelle (Hendry Co.) encountered “a large dead manatee”
	Tampa Daily Times	Fishing	1947	Hillsborough	Friday	24	10	16	“three huge sea-cows…slowly po-goed their way up the Hillsborough River…past the Davis Islands Yacht Club”
	The Vero Beach Press-Journal	School of 12 Manatee Seen in the River	1947	Indian River	Friday	14	2	1	school of 12 manatee in Indian River said to be “the first school of ‘em seen here in years”; “cold weather last week brought out manatee…from their favorite hiding places”
	The Fort Myers News-Press	Dead Sea Cow Found in River	1947	Lee	Tuesday	1	1	1	dead manatee found upriver from Fort Myers; “the mammal apparently had been shot and not poisoned along with the thousands of other fish that died in the recent epidemic”
	The Fort Myers News-Press	Seacows Grazing in Matlacha Bay	1947	Lee	Sunday	5	10	12	herd of sea cows moved in to Matlacha Bay near Pine Island “since the hurricane last month”
	The Fort Myers News-Press	Party from Michigan Has Fine Fishing Trip	1947	Lee	Tuesday	4	3	8	fishing party encountered “remains of a manatee which evidently died during the recent fish poisoning episode”
Sosin, Milt	Miami Daily News	Sea Cow Caught in Bay, Joins Aquarium Collection	1947	Miami-Dade	Sunday	18	5	15	sea cow captured in bay in Miami for aquarium under permit
	The Miami Herald	Miami ‘Wild Cows’ Reappear: But Beware, Ye Meat-Hungry	1947	Miami-Dade	Tuesday	30	12	12	“growing crowds are lining the Miami ave bridge each morning where a pair of them [sea cows] make regular appearances”; said to be as many as eight at times
	The Hollywood Herald	Nazi Submarine Is Spotted by Local Sailors	1947	Monroe	Friday	11	7	8	divers in Keys looking for treasure had an encounter with a sea cow weighing over a ton
	The Palm Beach Post	Fishin’ Lines	1947	Palm Beach	Sunday	2	2	16	fishermen snagged a manatee in Lake Worth
	The Palm Beach Post	Princeton Junior Nabs Derby Award	1947	Palm Beach	Saturday	8	2	4	spectators at Palm Beach entertained by a large sea cow “capering in the inlet”
	The Fort Pierce News-Tribune	Informality Marks Anglers Meeting	1947	St. Lucie	Wednesday	26	2	4	sea cow spotted in yacht basin at Fort Pierce believed to be same one spotted there past several years; “it is the belief of many that it is seeking warmer water when there is cold weather such as is being experienced at present.”
Cynthia	The Orlando Star	Tea Table Chatter	1947	Volusia	Wednesday	29	1	4	church trip to Blue Spring includedg seeing five manatees wintering there
Parker, Lawson E.	The Ft. Lauderdale Daily News	The Town Observer	1948	Broward	Monday	8	3	4	report of family of three sea cows in Broward
	The Fort Lauderdale Daily News	Residents Watch Sea Cows Cavort	1948	Broward	Thursday	25	3	12	residents of riverfront area of Fort Lauderdale entertained “by a large school of sea cows which have been cavorting in the waters of the New river”
	The St. Petersburg Times	On the Waterfront	1948	Hillsborough	Saturday	7	2	19	manatee reportedly killed at Rocky Point
	The Bradenton Herald	Manatee Reported Seen in Terra Ceia Waters	1948	Manatee	Thursday	18	3	3	report of manatee spotted near Terra Ceia; "Fish market operators…expressed doubt that any manatee could have been sighted.”
	The Bradenton Herald	Sea Cows May Have Invaded River Friday	1948	Manatee	Sunday	26	9	6	two sea cows spotted in Manatee River
	Miami Daily News	Bathers on Beach Give Sea Cow Plenty of Room	1948	Miami-Dade	Wednesday	18	2	33	400 bathers on Miami Beach “suddenly decided on terra firm when out of the water rose a monster [sea cow] that made their hair stand on end.”
	Miami Daily News	Salty Says: Sprotsman’s Show to Reflect Accurate Picture of Tropics	1948	Miami-Dade	Sunday	19	12	7-D	manatee rose up below boat in Biscayne Bay
	The Miami Herald	Behind the Front Page: Wildlife Has Begun Comeback in Everglades National Park	1948	Monroe	Tuesday	30	3	6	manatee named Mable and her two calves live in Coot Bay in Everglades National Park
	The Bradenton Herald	West Palm Beach Claims Sea Cows Grazing There	1948	Palm Beach	Wednesday	17	3	7	six manatees said to be “vacationing at the mouth of the West Palm Beach canal.”
	The St. Lucie News-Tribune	‘Sea Cow’ Back for the Season	1948	St. Lucie	Thursday	8	1	6	sea cow that made its home in yacht basin previous year had returned
	The Fort Pierce News-Tribune	Tall Tales and Catches Told By Anglers	1948	St. Lucie	Friday	16	4	6	manatee spotted near Fort Pierce
	The Cocoa Tribune	Georgiana Items	1949	Brevard	Thursday	6	10	4	“fine old sea cow” back again near Cocoa; riverfront “has been a favorite feeding place for the last three years”; 3-4 at atime sometimes come in
	The Ft. Lauderdale Daily News	New River Odor ‘Impossible” Nearby Residents Complain	1949	Broward	Wednesday	9	2	2	"giant sea-cows...come lazily rolling downstream through the dirty water every afternoon"
Hollingsworth, Byron	The Tampa Morning Tribune	Hook, Lyin’ and Sinker	1949	Charlotte	Wednesday	3	8	16	report of “archers” (spearfishers?) firing arrow into manatee near Placida (near Punta Gorda)
Fleischman, Sol	Tampa Daily Times	Fishing	1949	Hillsborough	Tuesday	28	6	14	manatees are “showing up in this vicinity [Tampa Bay] in small numbers”; seen as far upriver as Hillsborough Ave bridge; reports of “schools of from 10 to 15 manatees feeding on hyacinths”
Purrinton, Kay	The Fort Myers News-Press	Sea-Cows Cruise Near Sand Bar	1949	Lee	Thursday	9	6	7	large crowd watched herd of five manatees move up shore near Fort Myers
Anderson, Jack	The Miami Herald	River Sea Cows Defended	1949	Miami-Dade	Friday	18	3	9-D	“cows came up the river Thursday morning...for their morning sewage at the S. Miami ave. bridge "
Coulbourn, Keith	Miami Daily News	They May Bite on Hook But All Aren’t Suckers	1949	Miami-Dade	Sunday	24	4	4C	“happy-go-lucky sea cow can be seen wheezing and lumbering in aquariums, in Biscayne Bay, in Miami river, and even in the water hazard of the Miami Shore Golf course.”
Corson, Allen	The Miami Herald	Fishing	1949	Miami-Dade	Thursday	26	5	24	fisherman in Miami hooked manatee
	Miami Daily News	Sea Cow Returns to Hospital Canal	1949	Miami-Dade	Sunday	27	11	28	sea cow named “Little Eva” who had been a favorite of injured servicemen at Miami Beach hospital said to have returned
Schopler, Jim	The Hollywood Sun-Tattler	Sport Splashes	1949	Miami-Dade	Friday	18	11	26	report of four manatee in Biscayne Bay
Harrison, Gwen	The Miami Herald	Conversation Piece	1949	Palm Beach	Sunday	18	12	2-E	herd of sea cows said to be seen regularly in Lake Boca Raton
	The Cocoa Tribune	Manatees are Observed Feeding In Indian River	1950	Brevard	Thursday	3	8	3	six manatees spotted in Indian River near Cocoa; “The sight was an unusual one…as sea cows are gradually disappearing from the river, because of being killed for their meat and oil. They are protected by state law, but the slaughter goes on”
Solen, Sammie	The Fort Myers News-Press	Everglades Conservation Club To Erect Fire and Game Signs	1950	Collier	Friday	1	9	5	manatee calf shot in canal beside Tamiami Trail, just west of Carnestown
Fleischman, Sol	Tampa Daily Times	Fishing	1950	Hillsborough	Friday	28	4	14	4-5 manatees in Hillsborough River near Sligh Ave; “They are nearly extinct”
	The Fort Myers News-Press	Big Cabio Caught by Fishing Party Angling at Beach	1950	Lee	Monday	25	9	5	4 large manatees spotted by fisherman near Fort Myers
	The Fort Myers News-Press	Manatee Cavorts Near Beach Pier	1950	Lee	Thursday	5	10	9	“interest ran high” as “large manatee…played around pilings” of pier at Fort Myers
Hall, Capt. Ernie	The Fort Myers News-Press	Nickles Shed Business and Head South	1950	Lee	Thursday	14	12	4	report of pair of manatees in Orange River near Fort Myers
Neese, Gertrude	The Fort Myers News-Press	Goodland	1950	Lee	Wednesday	4	10	7	fisherman spotted several manatee at Marco drawbridge near Fort Myers
	The Stuart News	2 Manatees Sighted	1950	Martin	Thursday	23	3	5	2 sea cows spotted near Stuart; “they are today an unusual sight”
Lummus, Martha	The Miami Sunday News	Got Any Problems? Call Miami C Of C to Get The Answers	1950	Miami-Dade	Sunday	4	6	21	Miami Chamber of Commerce received call about manatee in waters near a home
Jones, Jim	The St. Petersburg Times	Sea-Monster Splashes, Harasses Shore Acres Residents	1950	Pinellas	Wednesday	9	8	16	residents of Arrowhead Bayou near St. Pete disturbed for three nights by "thrashing" of sea cow; “Only rarely are they found as far north as Pinellas County, as they mostly range down around the freshwater rivers of Manatee, Sarasota, and Charlotte Counties. They are rapidly becoming extinct”
Allyn, Rubert	The St. Petersburg Times	On the Waterfront	1950	Pinellas	Thursday	14	12	26	that big old Manatee which lives in Tampa Bay and visits the rivers and creeks on both sides” was back and spotted in Salt Creek
Allyn, Rubert	The St. Petersburg Times	On the Waterfront: There’s a Strange Creature in Tampa Bay	1950	Pinellas	Thursday	12	1	25	manatee spotted several times around Tampa Bay, mostly in Pinellas; “manatees are very rare. According to the U.S. Wildlife protectors, there are only 38 left alive in the country"
Allyn, Rubert	The St. Petersburg Times	On the Waterfront: Edward Klein Appeals for Law Enforcement	1950	Pinellas	Monday	16	1	29	continued manatee sightings around St. Petersburg
Stokes, Harold C.	The Pensacola News-Journal	Hunting and Fishing	1950	Santa Rosa	Sunday	3	12	12	fisherman reportedly spotted a manatee in Santa Rosa Sound
	The Fort Lauderdale Daily News	Sea Cow Found Butchered Here	1951	Broward	Tuesday	10	7	11	butchered remains of sea cow found beside canal near Fort Lauderdale
	The Fort Lauderdale Daily News	10-Foot Sea Cow Killed by Shark	1951	Broward	Saturday	21	7	1	manatee carcass found near Fort Lauderdale; preliminary investigation suggested killed by shark
	The Fort Myers News-Press	Views of Editors: A Murder	1951		Thursday	2	8	4	manatee harpooned in back in St. Lucie River near Stuart
Fleischman, Sol	Tampa Daily Times	Fishing	1951	Hillsborough	Wednesday	25	4	14	fisherman reports manatee on the Alafia River, others reported near Sanibel Island
Maker, Johnny	The Fort Myers News-Press	Keeping Score	1951	Lee	Saturday	12	1	8	a couple of "huge" manatees “and a passel of little ones” seen on fishing trip out of FM
	The Fort Myers News-Press	Sea Cow and Pup in Yacht Basin	1951	Lee	Sunday	14	10	1	sea cow and pup sighted in yacht basin near Fort Myers
Schilling, Charles	The Stuart News	Fishing Lines…	1951	Martin	Thursday	12	4	4	fisherman reported finding remains of manatee stranded on small sand bar near Stuart
Hall, Capt. Ernie	The Fort Myers News-Press	Real Itinerant Caulker Attracts Attention	1951	Sarasota	Tuesday	23	10	4	“a sea cow and her calf have been seen at various points between Sanibel and Buckingham"; "Perhaps there was more than one cow and one calf because these animals have been seen at close intervals and at widely separated spots”
	The Cocoa Tribune	Round the Town	1952	Brevard	Friday	25	4	2	six sea cows spotted in Rockledge near Cocoa; “the mammals are becoming extinct and it is rare that they are ever seen in the river any more”
Fleischman, Sol	Tampa Daily Times	Fishing in Florida	1952	Hillsborough	Friday	12	9	29	sea cow spotted on west side of Gandy Bridge
Hall, Capt. Ernie	The Fort Myers News-Press	Truly There’s Something About Sailboats	1952	Lee	Thursday	24	4	4	manatee spotted by participants in sailboat race in Fort Myers
Schilling, Charles	The Stuart News	Outdoor Outlook	1952	Martin	Thursday	4	9	12	story of canoe being struck by sea cow
Bellamy, Jeanne	The Miami Herald	Wildlife Parade	1951	Miami-Dade	Sunday	2	12	7-F	"Herds [of sea cows] often gambol in the murky Miami river just below the Miami ave. bridge.”
Bellamy, Jeanne	The Miami Herald	Sea Cow Seen Nursing Calf in Miami River	1952	Miami-Dade	Thursday	10	1	49	"herd of 10 manatees spotted “gamboling” in the Miami river at S. Maimi Ave bridge"
	The Palm Beach Post	Keeping Up With The News	1952	Palm Beach	Tuesday	26	2	1	Dept. of Public Works in Palm Beach had to remove dead sea cow out of Lake Worth
Balfe, Bob	The Palm Beach Post	It’s Post Time	1952	Palm Beach	Sunday	25	5	19	boat bumped by sea cow near docks in Palm Beach
Nelson, Mary	The Fort Pierce News-Tribune	Fort Pierce Beach News	1952	St. Lucie	Sunday	27	7	7	two sea cows spotted at Fort Pierce Beach
	The Bradenton Herald	Daytona’s Lonely Batchelor Manatee Gets a Family	1952	Volusia	Monday	22	9	1	manatee mother and calf captured near Port Orange for Sea Zoo
	The Fort Lauderdale Daily News	Sea Cow’s Carcass Taken From Canal	1953	Broward	Monday	16	2	1	sea cow carcass found in canal in Fort Lauderdale, “chopped by the propellors of a yacht; “a number of sea cows were seen in the waterways lately”
	The Fort Lauderdale Daily News	Second Sea Cow Discovered Dead	1953	Broward	Tuesday	17	2	4-B	sea cow found dead in city [Fort Lauderdale] waterways; “died a natural death” (probably cold)
	The Ft. Lauderdale Sunday News	Them Ain’t Mermaids Son, Them’s Sea Cows In the Lake	1953	Broward	Sunday	21	6	6-B	group of about 7 manatees made home in lake near Pompano Beach
Powers, Ormund	Orlando Sentinel	River Monster Spotted Again	1953	Lake	Tuesday	20	10	1	speculation that “monster” spotted several times in St. John’s River near Astor Park was manatee
Hall, Capt. Ernie	The Fort Myers News-Press	New People Come Via Yacht Basin	1953	Lee	Friday	6	3	4	speculation that explosion heard in Fort Myers was from manatee that had gotten trapped in mouth of sewer, backing up gas
Corson, Allen	The Miami Herald	Fishing	1953	Miami-Dade	Thursday	15	1	7-B	manatee found dead from gunshot near Government Cut in Miami area
	The Miami Herald	Back Yard Ornament	1953	Miami-Dade	Monday	2	2	27	dead manatee found in yard of home in Miami Beach, suspected cause of death was propeller
McAvoy, Susan	The Key West Citizen	Key West is My Beat	1953	Miami-Dade	Tuesday	3	3	2	sea cows spotted in Biscayne Bay in Miami
Allyn, Rubert	The St. Petersburg Times	On the Waterfront	1953	Pinellas	Saturday	7	3	15	manatees said to be “one of (the) strange sights which can be seen at times in Tampa Bay”; “There are possibly two of these animals in Tampa Bay waters, now”
Brown, Pete	The St. Petersburg Times	On the Waterfront	1953	Pinellas	Wednesday	9	9	22	manatee hooked by fishermen off Pass-a-Grille
	The Miami Herald	Black Bass, Bream In Strange Company	1953	Putnam	Monday	31	8	B-1	report of manatee in Little Lake George
	The Fort Myers News-Press	Manatee Ashore	1953	Sarasota	Monday	12	1	12	manatee found dead in Myakka River near Englewood; “It had been injured on its back but whether the fatal wound came from a gun, spear, or the propellor of a boat was not learned.”
	The Fort Pierce News-Tribune	1,500-Pound Sea Cow Caught By Shrimp Trawler	1953	St. Lucie	Tuesday	8	12	5	large sea cow caught by shrimp trawler near Fort Pierce
Corson, Allen	The Miami Herald	Fishing	1953	St. Lucie	Saturday	18	4	18-A	three manatee seen in North Fork of St. Lucie River
	The Fort Lauderdale Daily News	Sea Cow’s Carcass Found Along Beach	1954	Broward	Monday	15	2	1-B	sea cow carcass found at Hollywood Beach, “apparently a victim of stormy seas during a sudden weekend storm”
	The Fort Lauderdale Daily News	Traffic Jammed As Sea Cows Play	1954	Broward	Friday	2	7	1	two sea cows "frolicking in a waterway” caused traffic jam for two hours in Fort Lauderdale
	The St. Petersburg Times	Sea-Orama Gets Manatee For Display Use	1954	Broward	Tuesday	28	9	17	state agents shot manatee off Port Everglades for Sea-orama
Hicks, Bobby	The Tampa Morning Tribune	Three Manatees Seen In Crystal River	1954	Citrus	Thursday	28	1	21	"folks around Crystal River had a treat last weekend when saw not one but three Manatees in and around King’s Bay.”
Hicks, Bobby	The Tampa Morning Tribune	Tampa Anglers Fail to Catch Fish on Cold Day; Get Limit When It Turns Warm	1954	Citrus	Thursday	16	12	31	fishing report notes that “harmless sea cows have become permanent residents of Crystal River”
	The St. Petersburg Times	Resort on North Suncoast Expands	1954	Citrus	Sunday	17	10	F-1	article describing newly opened Paradise Point Resort on Crystal River notes that one can see manatees from cottages
	The Fort Myers News-Press	Around the Town	1954	Lee	Tuesday	23	2	1	sea cow said to have established “permanent residence” on shallow sandbar in the Caloosahatchee, near mouth of the Orange River
	The Fort Myers News-Press	Around the Town	1954	Lee	Thursday	15	4	1	dead manatee beachfront lot in San Carlos Bay
	The Bradenton Herald	Manatee Reported Sighted in River	1954	Manatee	Thursday	30	9	8	manatee spotted near Shaws Point in Manatee River; “spotting manatees in the Manatee has become something of a rarity”
	The Stuart News	Sea Cows Cavort	1954	Martin	Thursday	29	7	1	herd of seven sea cows “put on a Barnum and Bailey show” for a fish camp on the South Fork near Stuart; said to be the most seen at one time.
Trumbull, Stephen	The Miami Herald	Two Ladies and a Laddie Are Angling for Business	1954	Martin	Sunday	17	10	67	article about women-owned fish camp on St. Lucie near Stweart noted two manatees are regular visitors
	The Miami Herald	Nothing Fishy: Susie the Sea Cow Truly Adored Lew	1954	Miami-Dade	Sunday	1	8	33	sea cow named Susie said to be regular at Paradise Point, near Miami
Bellamy, Jeanne	The Miami Herald	Sea Cows Flock to Warm Water	1954	Miami-Dade	Wednesday	22	12	6-C	Dr. Joseph C. Moore, biologist for ENP, reported at least 28 manatees in warm water beside Miami ave bridge; called it “the best sea cow show I’ve ever seen, and I’ve been watching sea cows since 1949”
Mallants, Salty	Miami Daily News	Manatees Seen In Fresh Water	1954	Miami-Dade	Tuesday	30	11	16-A	manatees seen in stream in Miami
Allyn, Rubert	The St. Petersburg Times	On the Waterfront	1954	Pinellas	Tuesday	15	6	10	two people fishing near Mud Key spotted manatee. “…known to be in Tampa Bay waters, but seldom seen…”
Hall, Capt. Ernie	The Fort-Myers News-Press	Along the Waterfront	1955		Sunday	20	11	7	"sportive herd of sea-cows…are claiming the attention of boatmen on the Orange River"
Bubier, Bob	The Fort Lauderdale Sunday News	Going Shopping in 13-Foot Skiff Offers Real Thrills For Diane And Her Friends	1955	Broward	Sunday	6	2	2-B	article about girls boating in Florida notes the have seen sea cows during their trips on New River.
Dunlap, Archie	The St. Petersburg Times	The Rambler	1955	Citrus	Monday	21	2	34	several manatees, those odd mammals that are now almost extinct” seen in Crystal River
Hicks, Bobby	The Tampa Morning Tribune	Two Manatees Frolic in Hillsborough River	1955	Hillsborough	Monday	14	3	20	two manatees “playing” in Hillsborough River south of Columbus Drive bridge
Allyn, Rubert	The St. Petersburg Times	On the Waterfront	1955	Hillsborough	Saturday	30	7	8	boys fishing in Alafia River saw manatees; said to be “a family of six” living in the river; “a dozen years ago there were only 38 known to exist in the world.”
	The St. Petersburg Times	No Manatee In Manatee	1955	Manatee	Tuesday	9	8	12	reports of dead manatee in Terra Ceia Bay, although agent could not find it
	The Bradenton Herald	Capsized ‘Boat’ in Manatee River is Dead Manatee	1955	Manatee	Wednesday	10	8	1	report of capsized boat in Manatee River turned out to be dead manatee
	The Miami Herald	Unseen Sea Cow Cows Sea Craft	1955	Miami-Dade	Sunday	24	4	11-D	sea cow overturned hydroplane in Miami
	The Miami Herald	The Town Crier	1955	Miami-Dade	Monday	30	5	21	manatee in the Coral Gables canal
	Miami Daily News	How Now, Sea Cow?	1955	Miami-Dade	Friday	10	6	8A	sea cow captured in Miami River for Tropical Paradise after 1.5 month search
	The Miami Herald	Behind the Front Page	1955	Miami-Dade	Monday	27	6	6	“that lovable mammal the sea-cow” “lolls in...sewage" outlet in Miami; “sometimes as many as a dozen can be observed from the bridge when the temperature is right and the sewer flowing fulsomely enough.”
	The Miami Herald	Little Mamie Loves Her Pablum and Gray Loves Mamie	1955	Miami-Dade	Sunday	3	7	2-B	baby sea cow named “Mamie Eisenhower” rescued from the “gigs” of “some boys” (“almost starved and had wounds on her back”) by Capt. William Grey of new Seaquarium in Miami
	Miami Daily News	Sea Cows Elude Net in Canal	1955	Miami-Dade	Monday	25	7	1	two sea cows trapped in canal in Coral Gables
	The Miami Herald	Roseate Spoonbills Stage Comeback in Florida Bay	1955	Monroe	Sunday	20	3	8	Ranger in ENP reported 40-50 in single day’s patrol.
Buckow, Ed	The Palm Beach Post	The Reel Story	1955	Palm Beach	Monday	4	7	2	conservation officer rode boat on top of manatee in flats of Lake Worth
Buckow, Ed	The Palm Beach Post	The Reel Story	1955	Palm Beach	Sunday	24	7	36	boat upset by manatee in Lake Worth
Allyn, Rubert	The St. Petersburg Times	On the Waterfront	1955	Pinellas	Saturday	30	7	8	eight persons reported seeing manatee in Tampa Bay; including sighting near Mermaid Point; “they are becoming more plentiful now that several calves have joined their parents in these waters.
Porter, Sid	Orlando Sentinel	Sea Cows Quit Blue Springs, Volusians Bid Winter Adieu	1955	Volusia	Sunday	6	3	1	reports of manatees leaving Blue Springs taken as sign cold weather ending; herd of five said to have “dwindled” from six previous year
Porter, Sid	Orlando Sentinel	Elusive Sea Cows Cavorting in Waters Of St. Johns	1955	Volusia	Saturday	12	11	25	“full flotilla of playful monsters” had not yet returned to St Johns River (Orange City), although a couple had; “Natives claim cold weather is just three days away when the sea cows arrive, and that the same ones always come back to bask in the blue waters that gave the spring its name.”
Hunziker, Karl	Orlando Sentinel	Goin’ A-Fishin’	1955	Volusia	Thursday	8	12	12	manatees seen near DeLand
	Orlando Sentinel	Beach Bone Puzzles Authorities	1955	Volusia	Friday	4	3	31	bone found on New Smyrna Beach thought to possibly be of manatee; police sergeant quoted as saying “quite a number are killed at this time of the year” (early March)
Hicks, Bobby	The Tampa Morning Tribune	Hook, Lyin’ and Sinker	1956	Citrus	Tuesday	24	1	23	“Sea cows…ranging up to an estimated 2000 pounds have also been reported in the clear warm water of the bay [King’s Bay, Crystal River]”
Allyn, Rubert	The St. Petersburg Times	Cruising Down the Crystal River	1956	Citrus	Sunday	19	8	22	article on cruising the Crystal River describes “Manatee Run” where there is “a colony of five manatees”
Fleischman, Sol	Tampa Daily Times	Fishing in Florida	1956	Hillsborough	Saturday	3	3	16	dead manatee in Alafia River, “had a huge gash in her back that probably caused her death” from sea-going ship
Fleischman, Sol	Tampa Daily Times	Fishing in Florida	1956	Hillsborough	Tuesday	5	6	13	five large sea cows at Dawson’s fish camp near Gandy (Hillsborough): “the whole camp rushed down and looked and shot pictures at the bobbing creatures”
Fleischman, Sol	Tampa Daily Times	Fishing in Florida	1956	Hillsborough	Thursday	28	6	8	manatee overturned boat in Hillsborough River
	The Fort Myers News-Press	Manatee	1956	Lee	Saturday	3	3	16	sea cow in water near Bonita Springs caused “gathering of a number of autos and pedestrians around the Oak Creek bridge”
	The Fort Myers News-Press	Sea Cow is Added to Punta Gorda Park	1956	Lee	Friday	16	3	7	sea cow captured in Charlotte Harbor transferred to Everglades National Park [or Everglades Wilderness Park?]
	The Bradenton Herald	Manatee Feats in Ware’s Creek as Folks Watch	1956	Manatee	Monday	18	6	12	manatee spotted in Ware’s Creek near Bradenton; “feasted on hyacinth which had been carried down the creek by heavy rains”; “the manatee’s audience gradually grew until there were several cars parked in the vicinity, plus a sizable turn out of neighborhood residents”
	The Stuart News	Sea Cow Nuzzled Anderson’s Party	1956	Martin	Thursday	28	6	7-A	near Stuart, sea cow nuzzled boat
	The Stuart News	Cliff Elkins Tells of Canal Manatees	1956	Martin	Thursday	5	7	1	12 manatees in St. Lucie canal leading to Okeechobee
Kerr, G.R.	The Stuart News	‘Sailor’ Kerr Soaked Twice on Rueful Ride To Work	1956	Martin	Thursday	19	7	8	In Hobe sound near Stuart, man in boat sprayed by manatee
Fortman, Phil	The Miami Herald	Suzy Escapes Old Sea Cow Hands’ Rodeo	1956	Miami-Dade	Saturday	15	9	21	“cow hands” from Crandon Park Zoological Society tried to catch manatee known as “Suzy” “from Miami River "for educational purposes” with “blessings of the state conservation department
	The Miami Herald	Victim	1956	Miami-Dade	Thursday	28	6	24-C	dead manatee hoisted out of Miami River by crane; said to be “victim of the fruit fly spray”
Buckow, Ed	The Palm Beach Post	The Reel Story	1956	Palm Beach	Thursday	16	2	29	fisherman snagged lure on tail of sea cow in lake near Palm Beach
	The Fort Myers News-Press	Sea Cow Counter	1956	Palm Beach	Tuesday	25	12	9	3 sea cows “playing” in waters of Lake Worth near West Palm Beach “driven shoreward by cold weather” [another source says 30]
Daughtrey, Rufe	The Fort Myers News-Press	Susie the Sea Cow Overcomes Fever of Stage Fright	1956		Thursday	5	7	1	sea cow named "Susie" captured in nets by fishermen, transferred to Everglades Wildlife Park
Johnson, Stan	The Miami Herald	Nothing Like A Cruise on State Waterways	1956	St. Lucie	Sunday	1	1	5-B	boat ride across Florida canal notes “thousands of dead mullet and one dead sea cow" in locks of St. Lucie River; "lock attendant said they had been dying throughout the week from lack of oxygen in the water” [story also notes temperatures in 40s]
	Orlando Sentinel	St. Johns Flow Switch, Sea Cow Boner Pop Eyes	1956	Volusia	Saturday	24	3	3	“school of sea cows” said to have returned to Blue Springs “after a false start 10 days ago”
	The Ocala Evening Star	Needlefish Good for Trout	1957	Brevard	Wednesday	18	9	11	woman fishing on Banana River got her line wrapped around manatee
Dooley, Jim	The Miami News	Jim Dooley’s Fishing Club	1957	Broward	Monday	23	12	10C	boy saw manatee on fishing trip near Hollywood
Hicks, Bobby	The Tampa Morning Tribune	Hook, Lyin’ and Sinker	1957	Citrus	Friday	27	12	4-B	notes that sea cows “are active again in Kings Bay and a number of anglers have reported sighting the huge monsters in the clear water”
	The Fort Myers News-Press	Wildlife Varieties Seen Along River On Jungle Cruise	1957	Lee	Monday	11	3	11	sea cows seen on "jungle cruise" on the Caloosahatchee River
	The Fort Myers News-Press	Nucleus of Seacow Ranch of Hand, But Lettuce Too High	1957	Lee	Sunday	23	6	12	owner of the Everglades Wildlife Park given another two sea cows by local fishermen
	The Fort Myers News-Press	Cruise Marks Birthday of Estero Garden Club	1957	Lee	Tuesday	16	7	14	Jungle Cruise boat trip on Orange River near Fort Myers spotted manatee
Williams, E.G.C.	The Fort Myers News-Press	Fresh-Water Animals Disturbing	1957	Lee	Sunday	25	8	7	"Mullett Watching Club" observed group of three adult manatees and two calves near Fort Myers
Sands, Johnny	Orlando Sentinel	Goin’-A-Fishin’	1957	Martin	Friday	24	5	16	fishermen report “herds after hers of sea cows” in St. Lucie near Stuart
Evans, Luther	The Miami Herald	Lasso Fails “Sea-Cowboy”	1957	Miami-Dade	Thursday	28	2	5-C	sea cow and baby spotted at Miami Yacht Club; man tried to lasso baby but failed
	Miami Daily News	Do You See The Sea Cow?	1957	Miami-Dade	Friday	15	3	12	Miami Seaquarium captured manatee in canal; named her “Cleo” for Cleopatra because “she comes from a river ad she’s so beautiful”
	Miami Daily News	Miami’s Whirligig	1957	Miami-Dade	Thursday	11	7	19	beachgoers at Miami Beach reported object in water, police found “pair of sea cows frolicking in surf”
	The Miami Herald	Ash, Warm Shower For Cold Sea Cow	1957	Miami-Dade	Sunday	15	12	16	“whole pod of manatees were up the creek last week, taking warm showers” “wallowing in the Miami River under the overflow pipe from the Florida Power and Light Co.’s boiler”
Riesberg, Lt. Harry E.	The Panama City News-Herald	Sharks and Hurricanes	1957	Monroe	Sunday	6	9	50	story of fishing trip in Keys describes shark and manatee fighting while entangled in net
Buckow, Ed	The Palm Beach Post	The Reel Story	1957	Palm Beach	Thursday	14	3	18	fishermen counted 53 manatees and 2 calves in herd on Lake Worth
Enns, Bob	The Fort Pierce News-Tribune	Sports Whirl	1957	Volusia	Tuesday	2	7	5	sea cow spotted near Daytona Beach
Ericksen, Ruth	Orlando Sentinel	Sea Cows Attract DeBary Residents	1957	Volusia	Thursday	5	12	20	residents of DeBary driving to Blue Springs to see sea cows
	The Fort Lauderdale Sunday News	It Was Only A Sea Cow	1958	Broward	Sunday	4	5	4-B	“water monster” spotted in Intracoastal near Hollywood determined to be a sea cow
Davis, Paul	The St. Petersburg Times	Good Morning	1958	Citrus	Saturday	29	11	B1	article about Crystal River notes that there is a family of five manatees in the river; “big and ungainly, friendly too”
	The Fort Myers News-Press	Body of Manatee Draws Big Crowd	1958	Lee	Saturday	25	1	1	dead manatee found at the north end of the Edison Bridge near Fort Myers; “traffic was backed up for a mile each way and an estimated 2,000 persons dashed down…to view the body”; body was to be taken to marine lab in SP “to determine if it was killed by a disease” [but same cold snap that killed others]
	The Fort Myers News-Press	Manatee Found in City Canal	1958	Lee	Tuesday	28	1	1	manatee “wandered out of river into drainage canal” in Fort Myers; “got safely back into deep water”; conservation agents “speculated that the manatees may be coming into the river in search of food killed by the cold in their natural habitat” but also said “they might be looking for warmer water too…They don’t like the cold better than the other Floridians.”
	The Fort Myers News-Press	Dead Manatee	1958	Lee	Tuesday	4	2	1	dead manatee washed up on bank of a home on Caloosahatchee River near Fort Myers; “the sea cow had apparently died from the cold”
	The Fort Myers News-Press	Dead Manatee	1958	Lee	Wednesday	19	2	2	dead manatee washed up on bank of home on the Caloosahatchee River
Miller, Bill	The Fort Myers News-Press	Southwest Florida Fishing	1958	Lee	Saturday	21	6	9	fisherwoman snagged a manatee in Captiva pass
	The Bradenton Herald	Dead Sea Cow Floats in Island Shallows	1958	Manatee	Friday	24	1	9	dead manatee found on Bradenton Beach
	The Miami Herald	Anyone You Know?	1958	Miami-Dade	Monday	10	2	C1	“about a dozen rare manatees…drew a big crowd of watchers…as they cavorted under the South Miami Ave. bridge”; “the sea cows occasionally come up the river to feed”
Laine, Peter	The Miami Herald	Youthful Sea Cow Rescued	1958	Miami-Dade	Tuesday	11	2	14	“700 pound ‘baby’ manatee” nicknamed “Midget” said to be “well on the road to recovery” after being struck by boat and stranded on a mudflat near Port Everglades
	The Miami Herald	Sea Cows Deserve to Be Let Alone	1958	Miami-Dade	Tuesday	4	3	6	“a little ‘herd’ sometimes gambols in the Miami River just east of the Miami Ave. bridge”; “the cluster of people on the bridge watching the sea cows proves their value as a public attraction”
Dooley, Jim	The Miami News	Jim Dooley’s Fishing Club	1958	Miami-Dade	Monday	23	6	10C	boy reported jumping on a sea cow that resided in canal in Coral Gables
Bell, Jack	The Town Crier	The Town Crier	1958	Miami-Dade	Monday	11	8	2	sea cow spotted in canal in Miami
Buckow, Ed	The Palm Beach Post	The Reel Story	1958	Palm Beach	Tuesday	28	1	12	boys were “snagging sea cows for a tow around”; Lake Worth“a colony of sea cows has been residing near the Power and Light Co. plant in Riviera Beach for several years, and they are so tame that they are easy prey for anyone mean enough to harm them.”
Buckow, Ed	The Palm Beach Post	The Reel Story	1958	Palm Beach	Tuesday	13	5	12	manatee upset fishing boat on the inland waterway near Jupiter
Warne, Don	The St. Petersburg Times	Manatee (Mammal) Discovered	1958	Pinellas	Saturday	4	1	B-1	dead manatee discovered on a sand ridge east of Shark Island in Long Bayou; death blamed on extremely low tide [but article also mentions chilly temperatures]; “the mammal, once prevalent in Gulf waters, is a fairly rare sight nowadays. Only a few of the oldest local inhabitants can remember herds of the strange, sea-going animals frolicking off St. Petersburg shores.”
	The Fort Pierce News-Tribune	Dead Manatee Washed Ashore Towed to Sea By Coast Guard	1958	St. Lucie	Tuesday	4	3	2	dead manatee found at North Bridge over St. Lucie River; chief “suspected natural causes”
	The Miami Herald	Contented Cows	1958	St. Lucie	Tuesday	5	8	10	“bathers at the north beach at Fort Pierce watched in amazement…as a herd of 10 manatees…rolled and cavorted in shallow water close to the beach”
Porter, Sid	Orlando Sentinel	Boat Tossing Monster Visits Fish Camp	1958	Volusia	Thursday	24	4	15	fish camp on St. Johns near Deland visited by “boat tossing monster” sea cow
	Orlando Sentinel	Sea Cow’s Forecast Looks Good	1958	Volusia	Sunday	23	11	4	although the usual half dozed sea cows that show up at Blue Springs every year had yet to arrive, “they sent two of their number ahead to make reservations”; said to arrive about Nov. 11 that past few years and late arrival “gives encouraging speculation that this may be a mild winter.”
Kettles, Carl	Orlando Sentinel	Goin-A-Fishin'	1959	Brevard	Friday	20	11	4D	sea cow hooked by fisherman in canal near Merritt Island
	The Fort Lauderdale News	Sea Cow Enroute to Sea	1959	Broward	Tuesday	1	9	1	manatee killed in collision with motor boat in New River at Gill Isles
Hall, Capt. Ernie	The Fort Myers News-Press	Fisherman Tussles Manatee Calf	1959	Lee	Saturday	31	1	4	fisherman snagging sea cow near headwaters of Orange River; “there are presently at least three herds in the Orange and Caloosahatchee Rivers. It is our estimate that they would add up to at least three dozen in number.” “the creatures were probably attracted here by the unusual amount of hyacinths, water lettuce and other more tender water growth prevalent this winter”;
Barnes, Duncan	The Stuart News	Two Forks of the St. Lucie Vie in Beauty---Both Are Wonderful for Cruising and Fishing	1959	Martin	Thursday	23	4	6-C	manatee spotted on cruise of the North Fork of the St. Lucie, near Stuart
Oswald, Jack	The Miami News	Canal Gives ‘Em A Pain In Nose	1959	Miami-Dade	Tuesday	20	1	C1	article about polluted canal in Miami says nearby resident "watched death throws of a sea cow in the creek"; "the poor thing just suffocated in the filthy water"
Thompson, Larry	The Miami Herald	Looking for a Sea Cow	1959	Miami-Dade	Tuesday	27	1	20C	columnist joins crowd on South Miami Ave bridge looking at sea cows
	The Miami Herald	Rescuers Fail to Save Grounded Sea Cow	1959	Miami-Dade	Saturday	11	4	23	Sea cow died near Lighthouse Point "after 'beaching itself' in a canal"; police chief speculated that the manatee "became confused during low tide and flipped into shallow water"
Oswald, Jack	The Miami News	‘Turn Dern Harpooning Off’n Cows, You Guys’	1959	Miami-Dade	Monday	4	5	C1	clash between Human Society officials and State Conservation Agency officials over how to handle herd of 25 sea cows caught between dams in Little River canal; HS requested removal, but protested state plans to capture the manatees with harpoons; sae cows said to be in “poor condition” owing to little vegetable matter in canal
	The Stuart News	Manatee Described As "Prehistoric Critter"	1959	St. Lucie	Thursday	16	7	5	"very large" manatee spotted in river at Port St. Lucie
	The Stuart News	Port St. Lucie Personals	1959	St. Lucie	Thursday	3	9	17	sea cow seen on fishing trip near Port St. Lucie
	Orlando Sentinel	3 Sea Cows Attract NSB Holidat Bathers	1959	Volusia	Monday	6	7	10-B	3 manatees on New Smyrna Beach "attracted big crowds of bathers, many of whom touched and petted them"
